# Supplementary material for: Reassessment of Mendelian gene pathogenicity using 7,855 cardiomyopathy cases and 60,706 reference samples
Source: Genet Med. 2016 Aug 17;19(2):192–203. doi: 10.1038/gim.2016.90 (PMC5116235; doi:10.1038/gim.2016.90)
Supplement: Supplementary Information [file gim201690x1.zip]

Archive with 3 entries (3 files):
- Supplementary Note 5.docx
- Supplementary_Information_resubmit.docx
- Supplementary_Tables_resubmit.xlsx
