# Supplementary material for: Reassessment of Mendelian gene pathogenicity using 7,855 cardiomyopathy cases and 60,706 reference samples
Source: Genet Med. 2016 Aug 17;19(2):192–203. doi: 10.1038/gim.2016.90 (PMC5116235; doi:10.1038/gim.2016.90)
Supplement: Supplementary Information [file gim201690x1.zip › Supplementary_Tables_resubmit.xlsx]

## Sheet: Table S1A
Table S1A: Variants identified in HCM, DCM and ARVC patients tested at Oxford Medical Genetics Laboratories (OMGL). Only rare variants (ExAC frequency < 0.0001) of the types analysed in this study are displayed. See Supplemental Table S2 for the transcripts analysed for each gene.
Disease	Gene	Variant (HGVS)	Variant (protein)	Variant type	Cases/Patients tested	Clinical classification	ExAC frequency
HCM	ACTC1	c.76G>A	p.D26N	missense	1/1535	Class 3-Unknown pathogenicity	0
HCM	ACTC1	c.110T>C	p.V37A	missense	1/1535	Class 3-Unknown pathogenicity	0
HCM	ACTC1	c.124C>T	p.H42Y	missense	1/1535	Class 3-Unknown pathogenicity	0
HCM	ACTC1	c.301G>A	p.E101K	missense	1/1535	Class 5-Certainly pathogenic	8.24e-06
HCM	ACTC1	c.752C>G	p.T251S	missense	1/1535	Class 3-Unknown pathogenicity	0
HCM	ACTC1	c.797C>T	p.P266L	missense	1/1535	Class 3-Unknown pathogenicity	0
HCM	ACTC1	c.850A>T	p.I284F	missense	1/1535	Class 3-Unknown pathogenicity	0
HCM	ACTC1	c.1069A>G	p.M357V	missense	1/1535	Class 3-Unknown pathogenicity	0
HCM	ACTC1	c.1099G>A	p.A367T	missense	1/1535	Class 3-Unknown pathogenicity	0
HCM	ACTN2	c.58A>G	p.M20V	missense	1/807	Class 3-Unknown pathogenicity	0
HCM	ACTN2	c.274A>G	p.M92V	missense	1/807	Class 3-Unknown pathogenicity	0
HCM	ACTN2	c.690T>A	p.D230E	missense	1/807	Class 3-Unknown pathogenicity	9.885e-05
HCM	ACTN2	c.979C>T	p.R327C	missense	1/807	Class 3-Unknown pathogenicity	2.471e-05
HCM	ACTN2	c.1714C>T	p.R572W	missense	1/807	Class 3-Unknown pathogenicity	4.946e-05
HCM	ACTN2	c.1771A>G	p.I591V	missense	1/807	Class 3-Unknown pathogenicity	8.24e-06
HCM	ACTN2	c.1958T>C	p.I653T	missense	1/807	Class 3-Unknown pathogenicity	0
HCM	ANKRD1	c.78G>C	p.E26D	missense	1/807	Class 3-Unknown pathogenicity	0
HCM	ANKRD1	c.373_374del	p.Leu125Glufs*7	frameshift	1/807	Class 3-Unknown pathogenicity	0
HCM	ANKRD1	c.670C>T	p.H224Y	missense	1/807	Class 3-Unknown pathogenicity	8.34e-06
HCM	ANKRD1	c.697G>C	p.E233Q	missense	1/807	Class 3-Unknown pathogenicity	8.28e-06
HCM	CSRP3	c.112+1G>A		essential splice site	1/1535	Class 4-Likely pathogenic	6.606e-05
HCM	CSRP3	c.131T>C	p.L44P	missense	2/1535	Class 4-Likely pathogenic	0
HCM	FHL1	c.113A>G	p.N38S	missense	4/1535	Class 3-Unknown pathogenicity	0
HCM	FHL1	c.142G>A	p.G48S	missense	1/1535	Class 3-Unknown pathogenicity	0
HCM	FHL1	c.211T>A	p.C71S	missense	1/1535	Class 3-Unknown pathogenicity	0
HCM	FHL1	c.221C>G	p.P74R	missense	1/1535	Class 3-Unknown pathogenicity	0
HCM	FHL1	c.280A>G	p.T94A	missense	1/1535	Class 3-Unknown pathogenicity	0
HCM	FHL1	c.331G>T	p.G111X	nonsense	1/1535	Class 5-Certainly pathogenic	0
HCM	FHL1	c.343G>T	p.V115L	missense	1/1535	Class 3-Unknown pathogenicity	2.292e-05
HCM	FHL1	c.395G>T	p.C132F	missense	1/1535	Class 3-Unknown pathogenicity	0
HCM	FHL1	c.523A>C	p.T175P	missense	1/1535	Class 3-Unknown pathogenicity	0
HCM	FHL1	c.556T>C	p.F186L	missense	1/1535	Class 3-Unknown pathogenicity	1.139e-05
HCM	FHL1	c.661T>C	p.C221R	missense	1/1535	Class 3-Unknown pathogenicity	1.14e-05
HCM	GLA	c.700_702delGAT		inframe	1/1535	Class 4-Likely pathogenic	0
HCM	GLA	c.525C>G	p.D175E	missense	1/1535	Class 3-Unknown pathogenicity	0
HCM	GLA	c.644A>G	p.N215S	missense	10/1535	Class 5-Certainly pathogenic	0
HCM	GLA	c.691G>A	p.D231N	missense	1/1535	Class 5-Certainly pathogenic	0
HCM	GLA	c.776C>G	p.P259R	missense	1/1535	Class 4-Likely pathogenic	0
HCM	GLA	c.782G>T	p.G261V	missense	1/1535	Class 4-Likely pathogenic	0
HCM	GLA	c.961C>G	p.Q321E	missense	1/1535	Class 4-Likely pathogenic	0
HCM	GLA	c.1168G>A	p.V390M	missense	1/1535	Class 3-Unknown pathogenicity	0
HCM	LAMP2	c.29del	p.Pro10Argfs*10	frameshift	1/839	Class 5-Certainly pathogenic	0
HCM	LAMP2	c.124del	p.Leu42Phefs*7	frameshift	1/839	Class 5-Certainly pathogenic	0
HCM	LAMP2	c.222_223del	p.Tyr74*	frameshift	1/839	Class 5-Certainly pathogenic	0
HCM	LAMP2	c.270_274del	p.Gln91Argfs*20	frameshift	1/839	Class 5-Certainly pathogenic	0
HCM	LAMP2	c.517G>A	p.V173I	missense	1/839	Class 3-Unknown pathogenicity	3.423e-05
HCM	LAMP2	c.795C>A	p.C265X	nonsense	1/839	Class 5-Certainly pathogenic	0
HCM	LAMP2	c.877C>T	p.R293X	nonsense	1/839	Class 5-Certainly pathogenic	0
HCM	LAMP2	c.929-2A>G		essential splice site	1/839	Class 5-Certainly pathogenic	0
HCM	LAMP2	c.973del	p.Leu325Trpfs*21	frameshift	2/839	Class 5-Certainly pathogenic	0
HCM	LAMP2	c.1058A>C	p.Q353P	missense	1/839	Class 4-Likely pathogenic	0
HCM	MYBPC3	c.459delC		frameshift	1/3267	Class 5-Certainly pathogenic	0
HCM	MYBPC3	c.1A>T	p.Met1?	missense	1/3267	Class 4-Likely pathogenic	0
HCM	MYBPC3	c.25+1G>A		essential splice site	2/3267	Class 5-Certainly pathogenic	0
HCM	MYBPC3	c.49C>T	p.R17W	missense	1/3267	Class 3-Unknown pathogenicity	2.399e-05
HCM	MYBPC3	c.100_110dup	p.Val38Serfs*5	frameshift	1/3267	Class 5-Certainly pathogenic	0
HCM	MYBPC3	c.121dup	p.Arg41Profs*8	frameshift	1/3267	Class 5-Certainly pathogenic	0
HCM	MYBPC3	c.126G>A	p.W42X	nonsense	2/3267	Class 5-Certainly pathogenic	0
HCM	MYBPC3	c.146_148delTCA	p.Ile49del	inframe	1/3267	Class 3-Unknown pathogenicity	3.922e-05
HCM	MYBPC3	c.148A>G	p.S50G	missense	1/3267	Class 3-Unknown pathogenicity	3.887e-05
HCM	MYBPC3	c.177_187del	p.Glu60AlafsX49	frameshift	2/3267	Class 5-Certainly pathogenic	0
HCM	MYBPC3	c.177dup	p.Glu60Argfs*53	frameshift	1/3267	Class 5-Certainly pathogenic	0
HCM	MYBPC3	c.187C>T	p.R63W	missense	1/3267	Class 3-Unknown pathogenicity	7.739e-05
HCM	MYBPC3	c.188G>A	p.R63Q	missense	1/3267	Class 3-Unknown pathogenicity	3.933e-05
HCM	MYBPC3	c.211_212delinsTA	p.Val71*	frameshift	1/3267	Class 5-Certainly pathogenic	0
HCM	MYBPC3	c.241G>T	p.V81F	missense	1/3267	Class 3-Unknown pathogenicity	0
HCM	MYBPC3	c.255del	p.Ser86Profs*10	frameshift	1/3267	Class 5-Certainly pathogenic	0
HCM	MYBPC3	c.256_258del	p.Ser86del	inframe	1/3267	Class 3-Unknown pathogenicity	0
HCM	MYBPC3	c.351_352del	p.Gly118Argfs*8	frameshift	1/3267	Class 5-Certainly pathogenic	0
HCM	MYBPC3	c.365C>A	p.A122D	missense	1/3267	Class 3-Unknown pathogenicity	0
HCM	MYBPC3	c.373G>T	p.A125S	missense	1/3267	Class 3-Unknown pathogenicity	0
HCM	MYBPC3	c.391dup	p.Ala131Glyfs*22	frameshift	1/3267	Class 5-Certainly pathogenic	0
HCM	MYBPC3	c.442G>A	p.G148R	missense	4/3267	Class 4-Likely pathogenic	4.201e-05
HCM	MYBPC3	c.443dup	p.Ala149Serfs*4	frameshift	2/3267	Class 5-Certainly pathogenic	0
HCM	MYBPC3	c.484C>T	p.Q162X	nonsense	4/3267	Class 5-Certainly pathogenic	0
HCM	MYBPC3	c.506-1G>A		essential splice site	1/3267	Class 5-Certainly pathogenic	0
HCM	MYBPC3	c.532G>A	p.V178M	missense	1/3267	Class 3-Unknown pathogenicity	2.045e-05
HCM	MYBPC3	c.553_562del	p.Lys185Trpfs*12	frameshift	1/3267	Class 5-Certainly pathogenic	0
HCM	MYBPC3	c.557C>T	p.P186L	missense	2/3267	Class 3-Unknown pathogenicity	4.764e-05
HCM	MYBPC3	c.611_618delinsT	p.Gly204Valfs*94	frameshift	1/3267	Class 5-Certainly pathogenic	0
HCM	MYBPC3	c.631G>A	p.D211N	missense	1/3267	Class 3-Unknown pathogenicity	9.03e-06
HCM	MYBPC3	c.655G>C	p.V219L	missense	18/3267	Class 4-Likely pathogenic	0
HCM	MYBPC3	c.655-2del		essential splice site	1/3267	Class 5-Certainly pathogenic	0
HCM	MYBPC3	c.701C>A	p.T234N	missense	1/3267	Class 4-Likely pathogenic	0
HCM	MYBPC3	c.710A>C	p.Y237S	missense	3/3267	Class 4-Likely pathogenic	0
HCM	MYBPC3	c.711C>A	p.Y237X	nonsense	1/3267	Class 5-Certainly pathogenic	0
HCM	MYBPC3	c.731del	p.Lys244Argfs*56	frameshift	1/3267	Class 5-Certainly pathogenic	0
HCM	MYBPC3	c.743_746delACTG		frameshift	1/3267	Class 5-Certainly pathogenic	0
HCM	MYBPC3	c.747C>A	p.C249X	nonsense	2/3267	Class 5-Certainly pathogenic	0
HCM	MYBPC3	c.772G>A	p.E258K	missense	47/3267	Class 5-Certainly pathogenic	3.903e-05
HCM	MYBPC3	c.772+1G>A		essential splice site	1/3267	Class 5-Certainly pathogenic	0
HCM	MYBPC3	c.799C>G	p.L267V	missense	1/3267	Class 3-Unknown pathogenicity	8.028e-05
HCM	MYBPC3	c.811_817delTTCCGCC		frameshift	1/3267	Class 5-Certainly pathogenic	0
HCM	MYBPC3	c.818G>A	p.R273H	missense	2/3267	Class 3-Unknown pathogenicity	4.268e-05
HCM	MYBPC3	c.821+1G>A		essential splice site	1/3267	Class 5-Certainly pathogenic	4.31e-05
HCM	MYBPC3	c.821+2T>C		essential splice site	4/3267	Class 5-Certainly pathogenic	0
HCM	MYBPC3	c.821+2T>G		essential splice site	1/3267	Class 5-Certainly pathogenic	0
HCM	MYBPC3	c.833delG	p.Gly278GlufsX22	frameshift	2/3267	Class 5-Certainly pathogenic	0
HCM	MYBPC3	c.844C>T	p.R282W	missense	1/3267	Class 4-Likely pathogenic	0
HCM	MYBPC3	c.927-2A>G		essential splice site	8/3267	Class 5-Certainly pathogenic	0
HCM	MYBPC3	c.932C>A	p.S311X	nonsense	1/3267	Class 5-Certainly pathogenic	0
HCM	MYBPC3	c.982delG		frameshift	1/3267	Class 5-Certainly pathogenic	0
HCM	MYBPC3	c.994G>A	p.E332K	missense	1/3267	Class 3-Unknown pathogenicity	9.7e-06
HCM	MYBPC3	c.1021G>C	p.G341R	missense	1/3267	Class 3-Unknown pathogenicity	0
HCM	MYBPC3	c.1021G>A	p.G341S	missense	1/3267	Class 3-Unknown pathogenicity	2.584e-05
HCM	MYBPC3	c.1021_1028del	p.Gly341*	frameshift	1/3267	Class 5-Certainly pathogenic	0
HCM	MYBPC3	c.1037G>A	p.R346H	missense	1/3267	Class 3-Unknown pathogenicity	0
HCM	MYBPC3	c.1038_1042dupCGGCA		frameshift	1/3267	Class 5-Certainly pathogenic	8.42e-06
HCM	MYBPC3	c.1072G>A	p.D358N	missense	1/3267	Class 3-Unknown pathogenicity	8.35e-06
HCM	MYBPC3	c.1080G>C	p.K360N	missense	1/3267	Class 3-Unknown pathogenicity	0
HCM	MYBPC3	c.1090+1G>A		essential splice site	1/3267	Class 5-Certainly pathogenic	0
HCM	MYBPC3	c.1090+1G>T		essential splice site	1/3267	Class 5-Certainly pathogenic	0
HCM	MYBPC3	c.1090+2T>C		essential splice site	1/3267	Class 5-Certainly pathogenic	0
HCM	MYBPC3	c.1097A>C	p.Q366P	missense	1/3267	Class 3-Unknown pathogenicity	0
HCM	MYBPC3	c.1112C>T	p.P371L	missense	1/3267	Class 3-Unknown pathogenicity	2.829e-05
HCM	MYBPC3	c.1120C>T	p.Q374X	nonsense	1/3267	Class 5-Certainly pathogenic	0
HCM	MYBPC3	c.1123G>A	p.V375M	missense	3/3267	Class 3-Unknown pathogenicity	9.39e-06
HCM	MYBPC3	c.1153G>A	p.V385M	missense	1/3267	Class 3-Unknown pathogenicity	1.011e-05
HCM	MYBPC3	c.1174G>T	p.A392S	missense	1/3267	Class 3-Unknown pathogenicity	0
HCM	MYBPC3	c.1201C>T	p.Q401X	nonsense	1/3267	Class 5-Certainly pathogenic	0
HCM	MYBPC3	c.1213A>G	p.M405V	missense	1/3267	Class 3-Unknown pathogenicity	0
HCM	MYBPC3	c.1223+2T>C		essential splice site	1/3267	Class 5-Certainly pathogenic	0
HCM	MYBPC3	c.1224-1G>T		essential splice site	1/3267	Class 5-Certainly pathogenic	0
HCM	MYBPC3	c.1231A>G	p.I411V	missense	1/3267	Class 3-Unknown pathogenicity	0
HCM	MYBPC3	c.1266_1267insTGAT	p.Ile423*	frameshift	1/3267	Class 5-Certainly pathogenic	0
HCM	MYBPC3	c.1273C>T	p.Q425X	nonsense	1/3267	Class 5-Certainly pathogenic	0
HCM	MYBPC3	c.1291G>A	p.D431N	missense	1/3267	Class 3-Unknown pathogenicity	2.811e-05
HCM	MYBPC3	c.1303C>T	p.Q435X	nonsense	1/3267	Class 5-Certainly pathogenic	0
HCM	MYBPC3	c.1351+1G>A		essential splice site	1/3267	Class 5-Certainly pathogenic	0
HCM	MYBPC3	c.1352_1353del	p.Glu451Alafs*23	frameshift	1/3267	Class 5-Certainly pathogenic	0
HCM	MYBPC3	c.1359del	p.Val454Cysfs*12	frameshift	1/3267	Class 5-Certainly pathogenic	0
HCM	MYBPC3	c.1376_1377del	p.Pro459Leufs*15	frameshift	1/3267	Class 5-Certainly pathogenic	0
HCM	MYBPC3	c.1377delC		frameshift	1/3267	Class 5-Certainly pathogenic	0
HCM	MYBPC3	c.1404del	p.Gln469Serfs*19	frameshift	1/3267	Class 5-Certainly pathogenic	0
HCM	MYBPC3	c.1405C>T	p.Q469X	nonsense	1/3267	Class 5-Certainly pathogenic	0
HCM	MYBPC3	c.1433C>T	p.S478L	missense	1/3267	Class 4-Likely pathogenic	1.702e-05
HCM	MYBPC3	c.1455A>T	p.K485N	missense	1/3267	Class 3-Unknown pathogenicity	0
HCM	MYBPC3	c.1456T>G	p.W486G	missense	1/3267	Class 3-Unknown pathogenicity	0
HCM	MYBPC3	c.1457G>A	p.W486X	nonsense	1/3267	Class 5-Certainly pathogenic	0
HCM	MYBPC3	c.1458G>A	p.W486X	nonsense	1/3267	Class 5-Certainly pathogenic	0
HCM	MYBPC3	c.1471G>A	p.V491M	missense	1/3267	Class 3-Unknown pathogenicity	5.813e-05
HCM	MYBPC3	c.1483C>G	p.R495G	missense	10/3267	Class 4-Likely pathogenic	0
HCM	MYBPC3	c.1483C>T	p.R495W	missense	2/3267	Class 4-Likely pathogenic	0
HCM	MYBPC3	c.1484G>A	p.R495Q	missense	4/3267	Class 4-Likely pathogenic	8.29e-06
HCM	MYBPC3	c.1504C>T	p.R502W	missense	59/3267	Class 5-Certainly pathogenic	2.486e-05
HCM	MYBPC3	c.1505G>A	p.R502Q	missense	2/3267	Class 5-Certainly pathogenic	0
HCM	MYBPC3	c.1523_1525delinsT	p.Gln508Leufs*22	frameshift	1/3267	Class 5-Certainly pathogenic	0
HCM	MYBPC3	c.1569dup	p.His524Alafs*7	frameshift	1/3267	Class 5-Certainly pathogenic	0
HCM	MYBPC3	c.1591G>A	p.G531R	missense	1/3267	Class 4-Likely pathogenic	1.732e-05
HCM	MYBPC3	c.1624G>C	p.E542Q	missense	24/3267	Class 5-Certainly pathogenic	2.485e-05
HCM	MYBPC3	c.1624+1G>A		essential splice site	1/3267	Class 5-Certainly pathogenic	0
HCM	MYBPC3	c.1685C>T	p.A562V	missense	1/3267	Class 3-Unknown pathogenicity	8.6e-06
HCM	MYBPC3	c.1720C>T	p.R574W	missense	3/3267	Class 3-Unknown pathogenicity	5.411e-05
HCM	MYBPC3	c.1731G>C	p.W577C	missense	1/3267	Class 3-Unknown pathogenicity	0
HCM	MYBPC3	c.1756C>G	p.P586A	missense	1/3267	Class 4-Likely pathogenic	0
HCM	MYBPC3	c.1789C>T	p.R597W	missense	1/3267	Class 3-Unknown pathogenicity	3.821e-05
HCM	MYBPC3	c.1790G>A	p.R597Q	missense	1/3267	Class 3-Unknown pathogenicity	0
HCM	MYBPC3	c.1797del	p.His599Glnfs*3	frameshift	1/3267	Class 5-Certainly pathogenic	0
HCM	MYBPC3	c.1828G>C	p.D610H	missense	1/3267	Class 3-Unknown pathogenicity	5.827e-05
HCM	MYBPC3	c.1828G>A	p.D610N	missense	2/3267	Class 3-Unknown pathogenicity	0
HCM	MYBPC3	c.1841A>G	p.Y614C	missense	1/3267	Class 3-Unknown pathogenicity	0
HCM	MYBPC3	c.1886T>C	p.L629P	missense	2/3267	Class 3-Unknown pathogenicity	0
HCM	MYBPC3	c.1898-1G>A		essential splice site	1/3267	Class 5-Certainly pathogenic	0
HCM	MYBPC3	c.1928-2A>G		essential splice site	10/3267	Class 5-Certainly pathogenic	0
HCM	MYBPC3	c.1999_2000delinsG	p.Leu667AspfsX15	frameshift	1/3267	Class 5-Certainly pathogenic	0
HCM	MYBPC3	c.2030C>T	p.P677L	missense	1/3267	Class 3-Unknown pathogenicity	0
HCM	MYBPC3	c.2054_2067+11del	p.Lys685Argfs*3	frameshift	1/3267	Class 5-Certainly pathogenic	0
HCM	MYBPC3	c.2065C>T	p.Q689X	nonsense	1/3267	Class 5-Certainly pathogenic	0
HCM	MYBPC3	c.2096delC		frameshift	15/3267	Class 5-Certainly pathogenic	0
HCM	MYBPC3	c.2149_2737del	p.Leu717Alafs*11	frameshift	1/3267	Class 5-Certainly pathogenic	0
HCM	MYBPC3	c.2161_2168del	p.Thr721Profs*23	frameshift	1/3267	Class 5-Certainly pathogenic	0
HCM	MYBPC3	c.2188del	p.Thr730Profs*24	frameshift	1/3267	Class 5-Certainly pathogenic	0
HCM	MYBPC3	c.2197C>T	p.R733C	missense	1/3267	Class 4-Likely pathogenic	8.557e-05
HCM	MYBPC3	c.2198G>A	p.R733H	missense	1/3267	Class 3-Unknown pathogenicity	3.404e-05
HCM	MYBPC3	c.2210C>T	p.T737M	missense	3/3267	Class 3-Unknown pathogenicity	5.037e-05
HCM	MYBPC3	c.2219G>C	p.G740A	missense	2/3267	Class 3-Unknown pathogenicity	0
HCM	MYBPC3	c.2247C>A	p.Y749X	nonsense	1/3267	Class 5-Certainly pathogenic	0
HCM	MYBPC3	c.2249C>T	p.T750M	missense	1/3267	Class 4-Likely pathogenic	2.489e-05
HCM	MYBPC3	c.2265C>A	p.N755K	missense	1/3267	Class 5-Certainly pathogenic	0
HCM	MYBPC3	c.2267delC		frameshift	5/3267	Class 5-Certainly pathogenic	0
HCM	MYBPC3	c.2269G>A	p.V757M	missense	1/3267	Class 3-Unknown pathogenicity	6.633e-05
HCM	MYBPC3	c.2300A>G	p.K767R	missense	2/3267	Class 3-Unknown pathogenicity	1.659e-05
HCM	MYBPC3	c.2304_2308+2delCATCGGT		essential splice site	1/3267	Class 5-Certainly pathogenic	0
HCM	MYBPC3	c.2308G>A	p.D770N	missense	5/3267	Class 4-Likely pathogenic	8.3e-06
HCM	MYBPC3	c.2308+1G>A		essential splice site	2/3267	Class 5-Certainly pathogenic	0
HCM	MYBPC3	c.2309-1G>A		essential splice site	3/3267	Class 5-Certainly pathogenic	0
HCM	MYBPC3	c.2371C>T	p.Q791X	nonsense	1/3267	Class 5-Certainly pathogenic	0
HCM	MYBPC3	c.2373_2374insG	p.Trp792Valfs*41	frameshift	40/3267	Class 5-Certainly pathogenic	3.782e-05
HCM	MYBPC3	c.2381C>A	p.P794Q	missense	1/3267	Class 3-Unknown pathogenicity	0
HCM	MYBPC3	c.2429G>A	p.R810H	missense	11/3267	Class 3-Unknown pathogenicity	3.319e-05
HCM	MYBPC3	c.2429_2503delins23	p.Arg810Profs*10	frameshift	1/3267	Class 5-Certainly pathogenic	0
HCM	MYBPC3	c.2432A>G	p.K811R	missense	2/3267	Class 3-Unknown pathogenicity	0
HCM	MYBPC3	c.2449C>T	p.R817W	missense	1/3267	Class 3-Unknown pathogenicity	0
HCM	MYBPC3	c.2459G>A	p.R820Q	missense	5/3267	Class 3-Unknown pathogenicity	1.657e-05
HCM	MYBPC3	c.2490_2491insT	p.His831Serfs*2	frameshift	7/3267	Class 5-Certainly pathogenic	2.486e-05
HCM	MYBPC3	c.2502del	p.Arg835Alafs*2	frameshift	1/3267	Class 5-Certainly pathogenic	0
HCM	MYBPC3	c.2503C>T	p.R835C	missense	1/3267	Class 3-Unknown pathogenicity	2.487e-05
HCM	MYBPC3	c.2504G>T	p.R835L	missense	1/3267	Class 4-Likely pathogenic	7.462e-05
HCM	MYBPC3	c.2512dup	p.Glu838Glyfs*46	frameshift	1/3267	Class 5-Certainly pathogenic	0
HCM	MYBPC3	c.2524dup	p.Tyr842Leufs*42	frameshift	2/3267	Class 5-Certainly pathogenic	0
HCM	MYBPC3	c.2526C>G	p.Y842X	nonsense	2/3267	Class 5-Certainly pathogenic	0
HCM	MYBPC3	c.2534_2538delGCGTC		frameshift	1/3267	Class 5-Certainly pathogenic	0
HCM	MYBPC3	c.2545del	p.Val849Serfs*30	frameshift	3/3267	Class 5-Certainly pathogenic	0
HCM	MYBPC3	c.2556_2557delinsTCT	p.Gly853fs	frameshift	4/3267	Class 5-Certainly pathogenic	0
HCM	MYBPC3	c.2558delG		frameshift	1/3267	Class 5-Certainly pathogenic	0
HCM	MYBPC3	c.2573G>A	p.S858N	missense	2/3267	Class 4-Likely pathogenic	0
HCM	MYBPC3	c.2584C>T	p.Q862X	nonsense	1/3267	Class 5-Certainly pathogenic	0
HCM	MYBPC3	c.2603-2_2603-1delinsGA		essential splice site	1/3267	Class 5-Certainly pathogenic	0
HCM	MYBPC3	c.2603-1G>C		essential splice site	1/3267	Class 5-Certainly pathogenic	0
HCM	MYBPC3	c.2604_2605delinsA	p.S871fs	frameshift	8/3267	Class 5-Certainly pathogenic	0
HCM	MYBPC3	c.2610delC		frameshift	5/3267	Class 5-Certainly pathogenic	0
HCM	MYBPC3	c.2690_2696del	p.Gly897Glufs*25	frameshift	1/3267	Class 5-Certainly pathogenic	0
HCM	MYBPC3	c.2708G>A	p.G903D	missense	1/3267	Class 4-Likely pathogenic	0
HCM	MYBPC3	c.2718_2719dup	p.Glu907Glyfs*18	frameshift	1/3267	Class 5-Certainly pathogenic	0
HCM	MYBPC3	c.2738-2A>G		essential splice site	1/3267	Class 5-Certainly pathogenic	0
HCM	MYBPC3	c.2748G>A	p.W916X	nonsense	1/3267	Class 5-Certainly pathogenic	0
HCM	MYBPC3	c.2789del	p.Leu930Argfs*2	frameshift	1/3267	Class 5-Certainly pathogenic	0
HCM	MYBPC3	c.2807dup	p.Ala938Glyfs*113	frameshift	1/3267	Class 5-Certainly pathogenic	0
HCM	MYBPC3	c.2827C>T	p.R943X	nonsense	11/3267	Class 5-Certainly pathogenic	1.7e-05
HCM	MYBPC3	c.2834G>A	p.R945Q	missense	1/3267	Class 3-Unknown pathogenicity	0
HCM	MYBPC3	c.2864_2865delCT		frameshift	8/3267	Class 5-Certainly pathogenic	0
HCM	MYBPC3	c.2873C>T	p.T958I	missense	1/3267	Class 3-Unknown pathogenicity	6.506e-05
HCM	MYBPC3	c.2905C>T	p.Q969X	nonsense	2/3267	Class 5-Certainly pathogenic	0
HCM	MYBPC3	c.2905+1G>A		essential splice site	3/3267	Class 5-Certainly pathogenic	0
HCM	MYBPC3	c.2905+2dup		essential splice site	2/3267	Class 4-Likely pathogenic	0
HCM	MYBPC3	c.2909G>A	p.R970Q	missense	1/3267	Class 4-Likely pathogenic	3.251e-05
HCM	MYBPC3	c.2953A>T	p.K985X	nonsense	1/3267	Class 5-Certainly pathogenic	0
HCM	MYBPC3	c.2953A>G	p.K985E	missense	1/3267	Class 5-Certainly pathogenic	0
HCM	MYBPC3	c.2968C>G	p.P990A	missense	1/3267	Class 4-Likely pathogenic	0
HCM	MYBPC3	c.2995-1G>A		essential splice site	1/3267	Class 5-Certainly pathogenic	0
HCM	MYBPC3	c.3005G>A	p.R1002Q	missense	2/3267	Class 3-Unknown pathogenicity	4.654e-05
HCM	MYBPC3	c.3019T>C	p.W1007R	missense	1/3267	Class 3-Unknown pathogenicity	0
HCM	MYBPC3	c.3043dup	p.Ala1015Glyfs*36	frameshift	1/3267	Class 5-Certainly pathogenic	0
HCM	MYBPC3	c.3064C>T	p.R1022C	missense	1/3267	Class 3-Unknown pathogenicity	8.4e-06
HCM	MYBPC3	c.3065G>C	p.R1022P	missense	5/3267	Class 4-Likely pathogenic	2.52e-05
HCM	MYBPC3	c.3129C>A	p.Y1043X	nonsense	3/3267	Class 5-Certainly pathogenic	0
HCM	MYBPC3	c.3163A>T	p.K1055X	nonsense	4/3267	Class 5-Certainly pathogenic	0
HCM	MYBPC3	c.3181C>T	p.Q1061X	nonsense	3/3267	Class 5-Certainly pathogenic	1.675e-05
HCM	MYBPC3	c.3190+2T>G		essential splice site	7/3267	Class 5-Certainly pathogenic	1.689e-05
HCM	MYBPC3	c.3206C>A	p.P1069H	missense	1/3267	Class 4-Likely pathogenic	0
HCM	MYBPC3	c.3226_3227insT		frameshift	12/3267	Class 5-Certainly pathogenic	0
HCM	MYBPC3	c.3253G>T	p.E1085X	nonsense	1/3267	Class 5-Certainly pathogenic	0
HCM	MYBPC3	c.3256T>C	p.W1086R	missense	1/3267	Class 3-Unknown pathogenicity	0
HCM	MYBPC3	c.3257G>A	p.W1086X	nonsense	1/3267	Class 5-Certainly pathogenic	2.179e-05
HCM	MYBPC3	c.3271del	p.Asp1091Metfs*98	frameshift	2/3267	Class 5-Certainly pathogenic	0
HCM	MYBPC3	c.3277G>T	p.G1093C	missense	3/3267	Class 3-Unknown pathogenicity	2.053e-05
HCM	MYBPC3	c.3286G>T	p.E1096X	nonsense	3/3267	Class 5-Certainly pathogenic	0
HCM	MYBPC3	c.3297dup	p.Tyr1100Valfs*49	frameshift	1/3267	Class 5-Certainly pathogenic	0
HCM	MYBPC3	c.3316G>A	p.D1106N	missense	1/3267	Class 3-Unknown pathogenicity	6.115e-05
HCM	MYBPC3	c.3316del	p.Asp1106Thrfs*83	frameshift	1/3267	Class 5-Certainly pathogenic	0
HCM	MYBPC3	c.3330+1G>C		essential splice site	1/3267	Class 5-Certainly pathogenic	0
HCM	MYBPC3	c.3334_3351del	p.Trp1112_Glu1117del	inframe	1/3267	Class 4-Likely pathogenic	0
HCM	MYBPC3	c.3357C>A	p.Y1119X	nonsense	1/3267	Class 5-Certainly pathogenic	0
HCM	MYBPC3	c.3364A>T	p.T1122S	missense	1/3267	Class 4-Likely pathogenic	0
HCM	MYBPC3	c.3373G>A	p.V1125M	missense	1/3267	Class 3-Unknown pathogenicity	2.276e-05
HCM	MYBPC3	c.3408C>A	p.Y1136X	nonsense	3/3267	Class 5-Certainly pathogenic	0
HCM	MYBPC3	c.3452C>T	p.A1151V	missense	1/3267	Class 3-Unknown pathogenicity	7.889e-05
HCM	MYBPC3	c.3455_3466del	p.Ala1152_Lys1155del	inframe	2/3267	Class 4-Likely pathogenic	0
HCM	MYBPC3	c.3470C>T	p.P1157L	missense	2/3267	Class 3-Unknown pathogenicity	9.378e-05
HCM	MYBPC3	c.3490+1G>A		essential splice site	1/3267	Class 5-Certainly pathogenic	0
HCM	MYBPC3	c.3572C>T	p.S1191L	missense	1/3267	Class 3-Unknown pathogenicity	1.675e-05
HCM	MYBPC3	c.3582_3593delGGGCTACACTGC		inframe	1/3267,1/3267	Class 4-Likely pathogenic	0
HCM	MYBPC3	c.3600_3609delCTGCTGTGCT		frameshift	3/3267	Class 5-Certainly pathogenic	0
HCM	MYBPC3	c.3605delG		frameshift	1/3267	Class 5-Certainly pathogenic	0
HCM	MYBPC3	c.3613C>T	p.R1205W	missense	10/3267	Class 4-Likely pathogenic	1.673e-05
HCM	MYBPC3	c.3614G>A	p.R1205Q	missense	1/3267	Class 3-Unknown pathogenicity	1.674e-05
HCM	MYBPC3	c.3614G>C	p.R1205P	missense	1/3267	Class 4-Likely pathogenic	0
HCM	MYBPC3	c.3617delG		frameshift	1/3267	Class 5-Certainly pathogenic	0
HCM	MYBPC3	c.3624delC		frameshift	1/3267	Class 5-Certainly pathogenic	0
HCM	MYBPC3	c.3627+1G>A		essential splice site	6/3267	Class 5-Certainly pathogenic	0
HCM	MYBPC3	c.3627+1G>T		essential splice site	2/3267	Class 5-Certainly pathogenic	0
HCM	MYBPC3	c.3656T>C	p.L1219P	missense	1/3267	Class 3-Unknown pathogenicity	0
HCM	MYBPC3	c.3676C>T	p.R1226C	missense	1/3267	Class 3-Unknown pathogenicity	5.805e-05
HCM	MYBPC3	c.3697C>T	p.Q1233X	nonsense	4/3267	Class 4-Likely pathogenic	8.29e-06
HCM	MYBPC3	c.3713T>C	p.L1238P	missense	1/3267	Class 4-Likely pathogenic	0
HCM	MYBPC3	c.3728C>G	p.P1243R	missense	1/3267	Class 3-Unknown pathogenicity	0
HCM	MYBPC3	c.3739G>A	p.D1247N	missense	1/3267	Class 3-Unknown pathogenicity	0
HCM	MYBPC3	c.3751T>C	p.Y1251H	missense	2/3267	Class 3-Unknown pathogenicity	0
HCM	MYBPC3	c.3752A>G	p.Y1251C	missense	2/3267	Class 3-Unknown pathogenicity	0
HCM	MYBPC3	c.3763G>A	p.A1255T	missense	3/3267	Class 3-Unknown pathogenicity	7.504e-05
HCM	MYBPC3	c.3771C>A	p.N1257K	missense	9/3267	Class 4-Likely pathogenic	0
HCM	MYBPC3	c.3792_3793del	p.Cys1264*	frameshift	1/3267	Class 4-Likely pathogenic	0
HCM	MYBPC3	c.3798C>G	p.C1266W	missense	4/3267	Class 3-Unknown pathogenicity	0
HCM	MYBPC3	c.3811C>T	p.R1271X	nonsense	1/3267	Class 3-Unknown pathogenicity	2.571e-05
HCM	MYBPC3	c.*26+2T>C		essential splice site	1/3267	Class 4-Likely pathogenic	0
HCM	MYH7	c.80A>G	p.Q27R	missense	1/3200	Class 3-Unknown pathogenicity	0
HCM	MYH7	c.298G>A	p.A100T	missense	1/3200	Class 3-Unknown pathogenicity	1.647e-05
HCM	MYH7	c.343T>C	p.Y115H	missense	4/3200	Class 4-Likely pathogenic	8.24e-06
HCM	MYH7	c.345C>A	p.Y115X	nonsense	2/3200	Class 3-Unknown pathogenicity	0
HCM	MYH7	c.427C>T	p.R143W	missense	2/3200	Class 4-Likely pathogenic	4.942e-05
HCM	MYH7	c.428G>A	p.R143Q	missense	2/3200	Class 4-Likely pathogenic	8.24e-06
HCM	MYH7	c.500C>T	p.T167I	missense	1/3200	Class 3-Unknown pathogenicity	0
HCM	MYH7	c.508G>A	p.E170K	missense	4/3200	Class 5-Certainly pathogenic	0
HCM	MYH7	c.578A>G	p.Q193R	missense	2/3200	Class 4-Likely pathogenic	0
HCM	MYH7	c.595G>A	p.A199T	missense	1/3200	Class 3-Unknown pathogenicity	0
HCM	MYH7	c.610C>T	p.R204C	missense	1/3200	Class 4-Likely pathogenic	2.471e-05
HCM	MYH7	c.611G>A	p.R204H	missense	3/3200	Class 3-Unknown pathogenicity	0
HCM	MYH7	c.619A>C	p.K207Q	missense	1/3200	Class 4-Likely pathogenic	0
HCM	MYH7	c.632C>T	p.P211L	missense	1/3200	Class 4-Likely pathogenic	2.471e-05
HCM	MYH7	c.641G>A	p.G214D	missense	2/3200	Class 4-Likely pathogenic	0
HCM	MYH7	c.677C>T	p.A226V	missense	1/3200	Class 3-Unknown pathogenicity	0
HCM	MYH7	c.694A>C	p.N232H	missense	1/3200	Class 4-Likely pathogenic	0
HCM	MYH7	c.710G>A	p.R237Q	missense	1/3200	Class 3-Unknown pathogenicity	0
HCM	MYH7	c.715G>A	p.D239N	missense	3/3200	Class 4-Likely pathogenic	0
HCM	MYH7	c.728G>A	p.R243H	missense	1/3200	Class 4-Likely pathogenic	8.24e-06
HCM	MYH7	c.731T>G	p.F244C	missense	1/3200	Class 4-Likely pathogenic	0
HCM	MYH7	c.737A>T	p.K246I	missense	1/3200	Class 4-Likely pathogenic	0
HCM	MYH7	c.746G>A	p.R249Q	missense	3/3200	Class 5-Certainly pathogenic	0
HCM	MYH7	c.767G>A	p.G256E	missense	2/3200	Class 4-Likely pathogenic	0
HCM	MYH7	c.788T>C	p.I263T	missense	1/3200	Class 5-Certainly pathogenic	0
HCM	MYH7	c.789A>G	p.I263M	missense	1/3200	Class 4-Likely pathogenic	0
HCM	MYH7	c.793A>T	p.T265S	missense	1/3200	Class 3-Unknown pathogenicity	0
HCM	MYH7	c.799C>G	p.L267V	missense	1/3200	Class 4-Likely pathogenic	0
HCM	MYH7	c.809A>G	p.K270R	missense	1/3200	Class 3-Unknown pathogenicity	0
HCM	MYH7	c.904C>A	p.L302M	missense	1/3200	Class 3-Unknown pathogenicity	0
HCM	MYH7	c.920C>A	p.P307H	missense	1/3200	Class 5-Certainly pathogenic	0
HCM	MYH7	c.925G>A	p.D309N	missense	1/3200	Class 4-Likely pathogenic	2.486e-05
HCM	MYH7	c.958G>A	p.V320M	missense	4/3200	Class 3-Unknown pathogenicity	8.35e-06
HCM	MYH7	c.964T>A	p.S322T	missense	1/3200	Class 3-Unknown pathogenicity	0
HCM	MYH7	c.976G>C	p.A326P	missense	2/3200	Class 4-Likely pathogenic	6.783e-05
HCM	MYH7	c.983A>G	p.E328G	missense	1/3200	Class 4-Likely pathogenic	0
HCM	MYH7	c.1045A>G	p.M349V	missense	2/3200	Class 3-Unknown pathogenicity	2.471e-05
HCM	MYH7	c.1051A>G	p.K351E	missense	2/3200	Class 4-Likely pathogenic	0
HCM	MYH7	c.1063G>A	p.A355T	missense	10/3200	Class 4-Likely pathogenic	0
HCM	MYH7	c.1063G>T	p.A355S	missense	3/3200	Class 3-Unknown pathogenicity	0
HCM	MYH7	c.1121A>T	p.E374V	missense	1/3200	Class 4-Likely pathogenic	0
HCM	MYH7	c.1142C>A	p.A381D	missense	5/3200	Class 4-Likely pathogenic	0
HCM	MYH7	c.1182C>A	p.D394E	missense	2/3200	Class 3-Unknown pathogenicity	0
HCM	MYH7	c.1207C>T	p.R403W	missense	6/3200	Class 5-Certainly pathogenic	0
HCM	MYH7	c.1207C>G	p.R403G	missense	1/3200	Class 5-Certainly pathogenic	0
HCM	MYH7	c.1208G>T	p.R403L	missense	1/3200	Class 5-Certainly pathogenic	0
HCM	MYH7	c.1208G>A	p.R403Q	missense	4/3200	Class 5-Certainly pathogenic	0
HCM	MYH7	c.1216G>A	p.V406M	missense	1/3200	Class 4-Likely pathogenic	0
HCM	MYH7	c.1228T>G	p.Y410D	missense	1/3200	Class 4-Likely pathogenic	0
HCM	MYH7	c.1231G>A	p.V411I	missense	2/3200	Class 4-Likely pathogenic	8.24e-06
HCM	MYH7	c.1268C>T	p.A423V	missense	2/3200	Class 3-Unknown pathogenicity	0
HCM	MYH7	c.1279C>A	p.L427M	missense	3/3200	Class 4-Likely pathogenic	0
HCM	MYH7	c.1318G>A	p.V440M	missense	2/3200	Class 3-Unknown pathogenicity	0
HCM	MYH7	c.1324C>T	p.R442C	missense	2/3200	Class 4-Likely pathogenic	8.24e-06
HCM	MYH7	c.1345A>T	p.T449S	missense	1/3200	Class 4-Likely pathogenic	0
HCM	MYH7	c.1346C>T	p.T449I	missense	1/3200	Class 3-Unknown pathogenicity	0
HCM	MYH7	c.1357C>T	p.R453C	missense	10/3200	Class 5-Certainly pathogenic	0
HCM	MYH7	c.1358G>A	p.R453H	missense	1/3200	Class 4-Likely pathogenic	0
HCM	MYH7	c.1370T>C	p.I457T	missense	3/3200	Class 4-Likely pathogenic	8.24e-06
HCM	MYH7	c.1405G>A	p.D469N	missense	2/3200	Class 3-Unknown pathogenicity	8.24e-06
HCM	MYH7	c.1433T>A	p.I478N	missense	2/3200	Class 4-Likely pathogenic	0
HCM	MYH7	c.1436A>G	p.N479S	missense	1/3200	Class 4-Likely pathogenic	0
HCM	MYH7	c.1447G>A	p.E483K	missense	2/3200	Class 5-Certainly pathogenic	8.24e-06
HCM	MYH7	c.1477A>G	p.M493V	missense	1/3200	Class 4-Likely pathogenic	0
HCM	MYH7	c.1477A>T	p.M493L	missense	1/3200	Class 4-Likely pathogenic	0
HCM	MYH7	c.1479G>A	p.M493I	missense	1/3200	Class 4-Likely pathogenic	0
HCM	MYH7	c.1544T>C	p.M515T	missense	1/3200	Class 5-Certainly pathogenic	0
HCM	MYH7	c.1579C>A	p.P527T	missense	1/3200	Class 3-Unknown pathogenicity	0
HCM	MYH7	c.1625A>G	p.K542R	missense	1/3200	Class 3-Unknown pathogenicity	0
HCM	MYH7	c.1753A>T	p.I585F	missense	1/3200	Class 3-Unknown pathogenicity	0
HCM	MYH7	c.1757T>C	p.V586A	missense	1/3200	Class 4-Likely pathogenic	0
HCM	MYH7	c.1759G>A	p.D587N	missense	1/3200	Class 4-Likely pathogenic	0
HCM	MYH7	c.1804A>T	p.N602Y	missense	1/3200	Class 3-Unknown pathogenicity	0
HCM	MYH7	c.1816G>A	p.V606M	missense	13/3200	Class 5-Certainly pathogenic	0
HCM	MYH7	c.1856C>T	p.T619I	missense	3/3200	Class 3-Unknown pathogenicity	3.302e-05
HCM	MYH7	c.1954A>G	p.R652G	missense	2/3200	Class 4-Likely pathogenic	8.29e-06
HCM	MYH7	c.1988G>A	p.R663H	missense	17/3200	Class 5-Certainly pathogenic	1.648e-05
HCM	MYH7	c.2011C>T	p.R671C	missense	2/3200	Class 4-Likely pathogenic	0
HCM	MYH7	c.2069T>C	p.M690T	missense	1/3200	Class 4-Likely pathogenic	0
HCM	MYH7	c.2081G>A	p.R694H	missense	1/3200	Class 4-Likely pathogenic	0
HCM	MYH7	c.2104A>G	p.I702V	missense	1/3200	Class 3-Unknown pathogenicity	0
HCM	MYH7	c.2129C>A	p.P710H	missense	1/3200	Class 4-Likely pathogenic	0
HCM	MYH7	c.2155C>T	p.R719W	missense	5/3200	Class 5-Certainly pathogenic	0
HCM	MYH7	c.2156G>A	p.R719Q	missense	1/3200	Class 5-Certainly pathogenic	0
HCM	MYH7	c.2167C>T	p.R723C	missense	4/3200	Class 5-Certainly pathogenic	2.471e-05
HCM	MYH7	c.2167C>G	p.R723G	missense	1/3200	Class 5-Certainly pathogenic	0
HCM	MYH7	c.2183C>T	p.A728V	missense	1/3200	Class 3-Unknown pathogenicity	0
HCM	MYH7	c.2207T>C	p.I736T	missense	6/3200	Class 5-Certainly pathogenic	0
HCM	MYH7	c.2220G>T	p.K740N	missense	2/3200	Class 4-Likely pathogenic	0
HCM	MYH7	c.2221G>T	p.G741W	missense	8/3200	Class 5-Certainly pathogenic	0
HCM	MYH7	c.2221G>A	p.G741R	missense	1/3200	Class 5-Certainly pathogenic	0
HCM	MYH7	c.2273T>G	p.F758C	missense	1/3200	Class 4-Likely pathogenic	0
HCM	MYH7	c.2296A>C	p.K766Q	missense	1/3200	Class 4-Likely pathogenic	0
HCM	MYH7	c.2302G>A	p.G768R	missense	3/3200	Class 4-Likely pathogenic	0
HCM	MYH7	c.2348G>A	p.R783H	missense	8/3200	Class 4-Likely pathogenic	1.648e-05
HCM	MYH7	c.2353A>G	p.I785V	missense	1/3200	Class 3-Unknown pathogenicity	0
HCM	MYH7	c.2359C>T	p.R787C	missense	2/3200	Class 4-Likely pathogenic	5.767e-05
HCM	MYH7	c.2389G>C	p.A797P	missense	1/3200	Class 4-Likely pathogenic	0
HCM	MYH7	c.2389G>A	p.A797T	missense	24/3200	Class 5-Certainly pathogenic	3.296e-05
HCM	MYH7	c.2471T>C	p.V824A	missense	1/3200	Class 3-Unknown pathogenicity	0
HCM	MYH7	c.2501T>A	p.F834Y	missense	1/3200	Class 3-Unknown pathogenicity	0
HCM	MYH7	c.2536G>C	p.E846Q	missense	2/3200	Class 3-Unknown pathogenicity	0
HCM	MYH7	c.2539A>G	p.K847E	missense	10/3200	Class 4-Likely pathogenic	0
HCM	MYH7	c.2546T>C	p.M849T	missense	1/3200	Class 4-Likely pathogenic	0
HCM	MYH7	c.2549C>A	p.A850D	missense	1/3200	Class 4-Likely pathogenic	0
HCM	MYH7	c.2555T>C	p.M852T	missense	1/3200	Class 4-Likely pathogenic	0
HCM	MYH7	c.2572C>T	p.R858C	missense	2/3200	Class 3-Unknown pathogenicity	0
HCM	MYH7	c.2573G>A	p.R858H	missense	1/3200	Class 4-Likely pathogenic	8.24e-06
HCM	MYH7	c.2602G>C	p.A868P	missense	1/3200	Class 3-Unknown pathogenicity	0
HCM	MYH7	c.2606G>A	p.R869H	missense	1/3200	Class 4-Likely pathogenic	3.295e-05
HCM	MYH7	c.2606G>T	p.R869L	missense	1/3200	Class 3-Unknown pathogenicity	0
HCM	MYH7	c.2609G>A	p.R870H	missense	13/3200	Class 5-Certainly pathogenic	0
HCM	MYH7	c.2623_2625delGAG	p.Glu875del	inframe	1/3200	Class 4-Likely pathogenic	0
HCM	MYH7	c.2631G>C	p.M877I	missense	3/3200	Class 3-Unknown pathogenicity	0
HCM	MYH7	c.2631G>A	p.M877I	missense	1/3200	Class 3-Unknown pathogenicity	0
HCM	MYH7	c.2680G>A	p.E894K	missense	1/3200	Class 3-Unknown pathogenicity	0
HCM	MYH7	c.2681A>G	p.E894G	missense	7/3200	Class 4-Likely pathogenic	0
HCM	MYH7	c.2683C>A	p.Q895K	missense	1/3200	Class 3-Unknown pathogenicity	0
HCM	MYH7	c.2700T>A	p.D900E	missense	1/3200	Class 3-Unknown pathogenicity	0
HCM	MYH7	c.2701G>C	p.A901P	missense	1/3200	Class 4-Likely pathogenic	0
HCM	MYH7	c.2707G>C	p.E903Q	missense	1/3200	Class 3-Unknown pathogenicity	0
HCM	MYH7	c.2711G>A	p.R904H	missense	1/3200	Class 3-Unknown pathogenicity	0
HCM	MYH7	c.2717A>G	p.D906G	missense	7/3200	Class 4-Likely pathogenic	0
HCM	MYH7	c.2722C>G	p.L908V	missense	5/3200	Class 5-Certainly pathogenic	0
HCM	MYH7	c.2738T>C	p.I913T	missense	1/3200	Class 3-Unknown pathogenicity	0
HCM	MYH7	c.2770G>A	p.E924K	missense	5/3200	Class 5-Certainly pathogenic	0
HCM	MYH7	c.2770G>C	p.E924Q	missense	1/3200	Class 3-Unknown pathogenicity	0
HCM	MYH7	c.2776C>G	p.L926V	missense	1/3200	Class 3-Unknown pathogenicity	1.647e-05
HCM	MYH7	c.2779G>A	p.E927K	missense	3/3200	Class 3-Unknown pathogenicity	0
HCM	MYH7	c.2785G>A	p.E929K	missense	1/3200	Class 4-Likely pathogenic	0
HCM	MYH7	c.2788G>A	p.E930K	missense	1/3200	Class 4-Likely pathogenic	0
HCM	MYH7	c.2791_2793delGAG		inframe	1/3200	Class 4-Likely pathogenic	0
HCM	MYH7	c.2881C>G	p.L961V	missense	1/3200	Class 3-Unknown pathogenicity	0
HCM	MYH7	c.2894A>G	p.E965G	missense	1/3200	Class 3-Unknown pathogenicity	0
HCM	MYH7	c.2906A>C	p.H969P	missense	1/3200	Class 3-Unknown pathogenicity	0
HCM	MYH7	c.3046A>G	p.K1016E	missense	1/3200	Class 3-Unknown pathogenicity	8.24e-06
HCM	MYH7	c.3064A>G	p.K1022E	missense	1/3200	Class 3-Unknown pathogenicity	0
HCM	MYH7	c.3133C>T	p.R1045C	missense	1/3200	Class 4-Likely pathogenic	1.648e-05
HCM	MYH7	c.3134G>T	p.R1045L	missense	1/3200	Class 3-Unknown pathogenicity	1.648e-05
HCM	MYH7	c.3138G>A	p.M1046I	missense	1/3200	Class 3-Unknown pathogenicity	2.471e-05
HCM	MYH7	c.3158G>A	p.R1053Q	missense	6/3200	Class 4-Likely pathogenic	7.414e-05
HCM	MYH7	c.3170G>A	p.G1057D	missense	1/3200	Class 3-Unknown pathogenicity	0
HCM	MYH7	c.3208G>A	p.E1070K	missense	1/3200	Class 3-Unknown pathogenicity	8.24e-06
HCM	MYH7	c.3229_3240del	p.Asp1077_Leu1080del	inframe	1/3200	Class 3-Unknown pathogenicity	0
HCM	MYH7	c.3231T>G	p.D1077E	missense	1/3200	Class 3-Unknown pathogenicity	0
HCM	MYH7	c.3289G>A	p.E1097K	missense	1/3200	Class 3-Unknown pathogenicity	0
HCM	MYH7	c.3325A>G	p.K1109E	missense	1/3200	Class 3-Unknown pathogenicity	0
HCM	MYH7	c.3341G>A	p.R1114H	missense	1/3200	Class 3-Unknown pathogenicity	0
HCM	MYH7	c.3346G>A	p.E1116K	missense	1/3200	Class 3-Unknown pathogenicity	0
HCM	MYH7	c.3373G>C	p.E1125Q	missense	1/3200	Class 3-Unknown pathogenicity	0
HCM	MYH7	c.3428T>G	p.L1143R	missense	1/3200	Class 3-Unknown pathogenicity	0
HCM	MYH7	c.3475G>A	p.V1159M	missense	4/3200	Class 3-Unknown pathogenicity	0
HCM	MYH7	c.3484G>A	p.E1162K	missense	1/3200	Class 3-Unknown pathogenicity	0
HCM	MYH7	c.3493A>G	p.K1165E	missense	1/3200	Class 3-Unknown pathogenicity	1.267e-05
HCM	MYH7	c.3548T>A	p.L1183Q	missense	1/3200	Class 3-Unknown pathogenicity	0
HCM	MYH7	c.3578G>A	p.R1193H	missense	1/3200	Class 3-Unknown pathogenicity	0
HCM	MYH7	c.3593A>G	p.D1198G	missense	1/3200	Class 3-Unknown pathogenicity	0
HCM	MYH7	c.3622G>A	p.D1208N	missense	1/3200	Class 3-Unknown pathogenicity	0
HCM	MYH7	c.3637G>A	p.V1213M	missense	1/3200	Class 3-Unknown pathogenicity	0
HCM	MYH7	c.3803G>C	p.R1268P	missense	1/3200	Class 3-Unknown pathogenicity	0
HCM	MYH7	c.3899A>T	p.Q1300L	missense	1/3200	Class 3-Unknown pathogenicity	0
HCM	MYH7	c.3974C>T	p.A1325V	missense	1/3200	Class 3-Unknown pathogenicity	2.618e-05
HCM	MYH7	c.4000C>T	p.Q1334X	nonsense	1/3200	Class 3-Unknown pathogenicity	0
HCM	MYH7	c.4004C>T	p.S1335L	missense	1/3200	Class 3-Unknown pathogenicity	3.364e-05
HCM	MYH7	c.4030C>T	p.R1344W	missense	1/3200	Class 3-Unknown pathogenicity	1.659e-05
HCM	MYH7	c.4048G>A	p.E1350K	missense	1/3200	Class 3-Unknown pathogenicity	0
HCM	MYH7	c.4066G>A	p.E1356K	missense	5/3200	Class 4-Likely pathogenic	0
HCM	MYH7	c.4108C>A	p.Q1370K	missense	1/3200	Class 3-Unknown pathogenicity	0
HCM	MYH7	c.4124A>G	p.Y1375C	missense	2/3200	Class 3-Unknown pathogenicity	0
HCM	MYH7	c.4130C>T	p.T1377M	missense	5/3200	Class 3-Unknown pathogenicity	0
HCM	MYH7	c.4132G>C	p.D1378H	missense	1/3200	Class 3-Unknown pathogenicity	0
HCM	MYH7	c.4135G>A	p.A1379T	missense	5/3200	Class 5-Certainly pathogenic	0
HCM	MYH7	c.4144C>T	p.R1382W	missense	1/3200	Class 3-Unknown pathogenicity	0
HCM	MYH7	c.4258C>T	p.R1420W	missense	1/3200	Class 3-Unknown pathogenicity	8.24e-06
HCM	MYH7	c.4259G>A	p.R1420Q	missense	1/3200	Class 3-Unknown pathogenicity	0
HCM	MYH7	c.4259G>T	p.R1420L	missense	2/3200	Class 3-Unknown pathogenicity	0
HCM	MYH7	c.4276G>A	p.E1426K	missense	1/3200	Class 3-Unknown pathogenicity	0
HCM	MYH7	c.4343A>G	p.N1448S	missense	1/3200	Class 3-Unknown pathogenicity	0
HCM	MYH7	c.4418A>G	p.E1473G	missense	1/3200	Class 3-Unknown pathogenicity	0
HCM	MYH7	c.4532A>C	p.D1511A	missense	1/3200	Class 3-Unknown pathogenicity	0
HCM	MYH7	c.4636G>C	p.E1546Q	missense	1/3200	Class 3-Unknown pathogenicity	0
HCM	MYH7	c.4660G>A	p.E1554K	missense	1/3200	Class 3-Unknown pathogenicity	0
HCM	MYH7	c.4664A>G	p.E1555G	missense	1/3200	Class 3-Unknown pathogenicity	0
HCM	MYH7	c.4787C>T	p.S1596L	missense	1/3200	Class 3-Unknown pathogenicity	4.118e-05
HCM	MYH7	c.4817G>A	p.R1606H	missense	1/3200	Class 3-Unknown pathogenicity	4.942e-05
HCM	MYH7	c.4919A>G	p.Q1640R	missense	1/3200	Class 3-Unknown pathogenicity	0
HCM	MYH7	c.4954G>T	p.D1652Y	missense	1/3200	Class 3-Unknown pathogenicity	2.475e-05
HCM	MYH7	c.4985G>A	p.R1662H	missense	1/3200	Class 3-Unknown pathogenicity	5.769e-05
HCM	MYH7	c.5002A>G	p.K1668E	missense	1/3200	Class 3-Unknown pathogenicity	0
HCM	MYH7	c.5029C>T	p.R1677C	missense	1/3200	Class 3-Unknown pathogenicity	1.648e-05
HCM	MYH7	c.5088G>C	p.E1696D	missense	1/3200	Class 3-Unknown pathogenicity	2.471e-05
HCM	MYH7	c.5110C>T	p.Q1704X	nonsense	1/3200	Class 3-Unknown pathogenicity	0
HCM	MYH7	c.5135G>A	p.R1712Q	missense	8/3200	Class 3-Unknown pathogenicity	8.24e-06
HCM	MYH7	c.5172C>G	p.I1724M	missense	1/3200	Class 3-Unknown pathogenicity	0
HCM	MYH7	c.5291T>A	p.M1764K	missense	1/3200	Class 3-Unknown pathogenicity	0
HCM	MYH7	c.5326A>G	p.S1776G	missense	1/3200	Class 4-Likely pathogenic	3.295e-05
HCM	MYH7	c.5329G>A	p.A1777T	missense	2/3200	Class 3-Unknown pathogenicity	4.118e-05
HCM	MYH7	c.5380C>A	p.Q1794K	missense	1/3200	Class 3-Unknown pathogenicity	0
HCM	MYH7	c.5471A>G	p.N1824S	missense	1/3200	Class 3-Unknown pathogenicity	0
HCM	MYH7	c.5561C>T	p.T1854M	missense	2/3200	Class 3-Unknown pathogenicity	3.302e-05
HCM	MYH7	c.5587C>T	p.R1863W	missense	1/3200	Class 3-Unknown pathogenicity	8.24e-06
HCM	MYH7	c.5647G>A	p.E1883K	missense	1/3200	Class 3-Unknown pathogenicity	0
HCM	MYH7	c.5690G>A	p.R1897H	missense	1/3200	Class 3-Unknown pathogenicity	0
HCM	MYH7	c.5704G>C	p.E1902Q	missense	1/3200	Class 3-Unknown pathogenicity	7.413e-05
HCM	MYH7	c.5725C>T	p.R1909W	missense	1/3200	Class 3-Unknown pathogenicity	3.295e-05
HCM	MYH7	c.5740G>A	p.E1914K	missense	1/3200	Class 3-Unknown pathogenicity	0
HCM	MYH7	c.5773C>T	p.R1925C	missense	1/3200	Class 3-Unknown pathogenicity	0
HCM	MYL2	c.64G>A	p.E22K	missense	3/1535	Class 5-Certainly pathogenic	8.27e-06
HCM	MYL2	c.80A>G	p.Q27R	missense	1/1535	Class 3-Unknown pathogenicity	0
HCM	MYL2	c.173G>A	p.R58Q	missense	2/1535	Class 5-Certainly pathogenic	8.28e-06
HCM	MYL2	c.257T>C	p.F86S	missense	2/1535	Class 3-Unknown pathogenicity	8.24e-06
HCM	MYL2	c.458A>G	p.K153R	missense	1/1535	Class 3-Unknown pathogenicity	0
HCM	MYL2	c.485_487del	p.Gly162del	inframe	1/1535	Class 3-Unknown pathogenicity	0
HCM	MYL2	c.499T>C	p.*167Glnext*91	nonsense	1/1535	Class 3-Unknown pathogenicity	0
HCM	MYL3	c.64G>T	p.A22S	missense	1/1535	Class 3-Unknown pathogenicity	0
HCM	MYL3	c.128A>C	p.K43T	missense	1/1535	Class 3-Unknown pathogenicity	0
HCM	MYL3	c.188G>A	p.R63H	missense	1/1535	Class 3-Unknown pathogenicity	2.472e-05
HCM	MYL3	c.383G>A	p.G128D	missense	2/1535	Class 3-Unknown pathogenicity	0
HCM	MYL3	c.445A>G	p.M149V	missense	1/1535	Class 5-Certainly pathogenic	0
HCM	MYL3	c.454G>A	p.E152K	missense	1/1535	Class 3-Unknown pathogenicity	0
HCM	MYL3	c.460C>T	p.R154C	missense	1/1535	Class 3-Unknown pathogenicity	1.647e-05
HCM	MYL3	c.461G>A	p.R154H	missense	1/1535	Class 3-Unknown pathogenicity	2.471e-05
HCM	MYL3	c.463C>G	p.H155D	missense	2/1535	Class 5-Certainly pathogenic	0
HCM	MYL3	c.466G>C	p.V156L	missense	1/1535	Class 3-Unknown pathogenicity	0
HCM	MYL3	c.521C>T	p.A174V	missense	1/1535	Class 3-Unknown pathogenicity	8.24e-06
HCM	MYL3	c.539A>G	p.N180S	missense	1/1535	Class 3-Unknown pathogenicity	0
HCM	PLN	c.-97-2A>T		essential splice site	1/1535	Class 3-Unknown pathogenicity	0
HCM	PLN	c.46T>C	p.S16P	missense	1/1535	Class 3-Unknown pathogenicity	0
HCM	PLN	c.63_64dup	p.Gln22Leufs*19	frameshift	1/1535	Class 3-Unknown pathogenicity	0
HCM	PLN	c.121T>A	p.C41S	missense	1/1535	Class 4-Likely pathogenic	0
HCM	PLN	c.138dup	p.Ile47Tyrfs*14	frameshift	1/1535	Class 3-Unknown pathogenicity	0
HCM	PRKAG2	c.47G>C	p.S16T	missense	1/1535	Class 3-Unknown pathogenicity	0
HCM	PRKAG2	c.431C>T	p.P144L	missense	2/1535	Class 3-Unknown pathogenicity	2.479e-05
HCM	PRKAG2	c.488C>T	p.P163L	missense	1/1535	Class 3-Unknown pathogenicity	0
HCM	PRKAG2	c.563A>G	p.E188G	missense	1/1535	Class 3-Unknown pathogenicity	0
HCM	PRKAG2	c.608G>A	p.R203K	missense	1/1535	Class 3-Unknown pathogenicity	0
HCM	PRKAG2	c.905G>A	p.R302Q	missense	2/1535	Class 5-Certainly pathogenic	0
HCM	PRKAG2	c.989A>G	p.Y330C	missense	1/1535	Class 3-Unknown pathogenicity	0
HCM	PRKAG2	c.1066G>A	p.E356K	missense	1/1535	Class 3-Unknown pathogenicity	0
HCM	PRKAG2	c.1267C>A	p.Q423K	missense	1/1535	Class 3-Unknown pathogenicity	3.295e-05
HCM	PRKAG2	c.1436T>C	p.I479T	missense	1/1535	Class 3-Unknown pathogenicity	0
HCM	PRKAG2	c.1459T>G	p.Y487D	missense	1/1535	Class 3-Unknown pathogenicity	0
HCM	PRKAG2	c.1475T>A	p.I492N	missense	1/1535	Class 3-Unknown pathogenicity	3.295e-05
HCM	PRKAG2	c.1518A>C	p.E506D	missense	1/1535	Class 3-Unknown pathogenicity	0
HCM	PRKAG2	c.1592G>A	p.R531Q	missense	1/1535	Class 5-Certainly pathogenic	0
HCM	PRKAG2	c.1647C>G	p.D549E	missense	1/1535	Class 3-Unknown pathogenicity	0
HCM	PRKAG2	c.1648A>C	p.I550L	missense	1/1535	Class 3-Unknown pathogenicity	3.295e-05
HCM	PRKAG2	c.1703C>T	p.T568M	missense	1/1535	Class 3-Unknown pathogenicity	9.884e-05
HCM	TNNI3	c.231C>A	p.S77R	missense	1/3135	Class 3-Unknown pathogenicity	0
HCM	TNNI3	c.285C>A	p.D95E	missense	1/3135	Class 3-Unknown pathogenicity	0
HCM	TNNI3	c.292C>T	p.R98X	nonsense	1/3135	Class 3-Unknown pathogenicity	9.187e-05
HCM	TNNI3	c.338del	p.Asp113Alafs*2	frameshift	1/3135	Class 5-Certainly pathogenic	0
HCM	TNNI3	c.379G>C	p.D127H	missense	1/3135	Class 3-Unknown pathogenicity	0
HCM	TNNI3	c.383T>A	p.L128Q	missense	1/3135	Class 3-Unknown pathogenicity	0
HCM	TNNI3	c.389A>G	p.Q130R	missense	1/3135	Class 4-Likely pathogenic	0
HCM	TNNI3	c.390G>C	p.Q130H	missense	1/3135	Class 3-Unknown pathogenicity	0
HCM	TNNI3	c.407G>A	p.R136Q	missense	3/3135	Class 4-Likely pathogenic	8.31e-06
HCM	TNNI3	c.422G>A	p.R141Q	missense	6/3135	Class 4-Likely pathogenic	0
HCM	TNNI3	c.431T>C	p.L144P	missense	1/3135	Class 4-Likely pathogenic	0
HCM	TNNI3	c.433C>G	p.R145G	missense	2/3135	Class 5-Certainly pathogenic	0
HCM	TNNI3	c.433C>T	p.R145W	missense	10/3135	Class 5-Certainly pathogenic	8.3e-06
HCM	TNNI3	c.439G>C	p.V147L	missense	1/3135	Class 3-Unknown pathogenicity	8.3e-06
HCM	TNNI3	c.470C>T	p.A157V	missense	3/3135	Class 4-Likely pathogenic	0
HCM	TNNI3	c.484C>T	p.R162W	missense	7/3135	Class 3-Unknown pathogenicity	3.328e-05
HCM	TNNI3	c.485G>A	p.R162Q	missense	4/3135	Class 3-Unknown pathogenicity	2.498e-05
HCM	TNNI3	c.488C>G	p.A163G	missense	1/3135	Class 3-Unknown pathogenicity	0
HCM	TNNI3	c.490A>G	p.K164E	missense	1/3135	Class 3-Unknown pathogenicity	0
HCM	TNNI3	c.506del	p.Leu169Argfs*8	frameshift	1/3135	Class 3-Unknown pathogenicity	0
HCM	TNNI3	c.511G>A	p.A171T	missense	1/3135	Class 4-Likely pathogenic	0
HCM	TNNI3	c.512C>A	p.A171D	missense	1/3135	Class 3-Unknown pathogenicity	0
HCM	TNNI3	c.532A>G	p.K178E	missense	1/3135	Class 5-Certainly pathogenic	0
HCM	TNNI3	c.538del	p.Asp180Thrfs*19	frameshift	2/3135	Class 5-Certainly pathogenic	0
HCM	TNNI3	c.549G>C	p.K183N	missense	1/3135	Class 4-Likely pathogenic	0
HCM	TNNI3	c.557G>A	p.R186Q	missense	2/3135	Class 5-Certainly pathogenic	0
HCM	TNNI3	c.573G>A	p.W191X	nonsense	1/3135	Class 3-Unknown pathogenicity	0
HCM	TNNI3	c.581A>C	p.N194T	missense	1/3135	Class 3-Unknown pathogenicity	8.28e-06
HCM	TNNI3	c.586G>A	p.D196N	missense	4/3135	Class 4-Likely pathogenic	8.28e-06
HCM	TNNI3	c.590C>G	p.A197G	missense	1/3135	Class 3-Unknown pathogenicity	0
HCM	TNNI3	c.593T>G	p.L198R	missense	1/3135	Class 3-Unknown pathogenicity	0
HCM	TNNI3	c.596G>A	p.S199N	missense	2/3135	Class 4-Likely pathogenic	0
HCM	TNNI3	c.602T>C	p.M201T	missense	1/3135	Class 4-Likely pathogenic	0
HCM	TNNI3	c.605A>C	p.E202A	missense	1/3135	Class 3-Unknown pathogenicity	0
HCM	TNNI3	c.607G>C	p.G203R	missense	1/3135	Class 4-Likely pathogenic	0
HCM	TNNI3	c.611G>A	p.R204H	missense	1/3135	Class 4-Likely pathogenic	0
HCM	TNNI3	c.625G>A	p.E209K	missense	1/3135	Class 3-Unknown pathogenicity	0
HCM	TNNI3	c.626A>C	p.E209A	missense	1/3135	Class 4-Likely pathogenic	0
HCM	TNNT2	c.145G>C	p.E49Q	missense	1/3191	Class 3-Unknown pathogenicity	8.24e-06
HCM	TNNT2	c.147_149delAGA	p.Glu51del	inframe	1/3191	Class 3-Unknown pathogenicity	8.24e-06
HCM	TNNT2	c.236T>A	p.I79N	missense	8/3191	Class 5-Certainly pathogenic	0
HCM	TNNT2	c.256G>T	p.D86Y	missense	1/3191	Class 3-Unknown pathogenicity	0
HCM	TNNT2	c.269T>A	p.I90N	missense	1/3191	Class 3-Unknown pathogenicity	0
HCM	TNNT2	c.274C>T	p.R92W	missense	5/3191	Class 5-Certainly pathogenic	8.24e-06
HCM	TNNT2	c.275G>A	p.R92Q	missense	1/3191	Class 5-Certainly pathogenic	0
HCM	TNNT2	c.281G>T	p.R94L	missense	3/3191	Class 4-Likely pathogenic	0
HCM	TNNT2	c.291G>T	p.K97N	missense	1/3191	Class 4-Likely pathogenic	0
HCM	TNNT2	c.311C>T	p.A104V	missense	1/3191	Class 3-Unknown pathogenicity	8.24e-06
HCM	TNNT2	c.388C>T	p.R130C	missense	2/3191	Class 4-Likely pathogenic	0
HCM	TNNT2	c.392G>A	p.R131Q	missense	1/3191	Class 3-Unknown pathogenicity	0
HCM	TNNT2	c.400C>T	p.R134W	missense	1/3191	Class 3-Unknown pathogenicity	0
HCM	TNNT2	c.426T>G	p.N142K	missense	1/3191	Class 3-Unknown pathogenicity	0
HCM	TNNT2	c.451C>T	p.R151C	missense	1/3191	Class 3-Unknown pathogenicity	0
HCM	TNNT2	c.460-1G>C		essential splice site	1/3191	Class 3-Unknown pathogenicity	0
HCM	TNNT2	c.487G>A	p.E163K	missense	1/3191	Class 4-Likely pathogenic	0
HCM	TNNT2	c.487_489delGAG		inframe	5/3191	Class 5-Certainly pathogenic	0
HCM	TNNT2	c.502G>C	p.A168P	missense	1/3191	Class 3-Unknown pathogenicity	0
HCM	TNNT2	c.571-1G>A		essential splice site	4/3191	Class 3-Unknown pathogenicity	1.707e-05
HCM	TNNT2	c.678_680del	p.Glu226del	inframe	1/3191	Class 3-Unknown pathogenicity	0
HCM	TNNT2	c.767A>G	p.Q256R	missense	1/3191	Class 3-Unknown pathogenicity	0
HCM	TNNT2	c.785A>G	p.N262S	missense	4/3191	Class 3-Unknown pathogenicity	0
HCM	TNNT2	c.805A>G	p.N269D	missense	1/3191	Class 3-Unknown pathogenicity	1.732e-05
HCM	TNNT2	c.821+1G>C		essential splice site	1/3191	Class 5-Certainly pathogenic	0
HCM	TNNT2	c.833G>C	p.R278P	missense	5/3191	Class 4-Likely pathogenic	0
HCM	TNNT2	c.833G>A	p.R278H	missense	1/3191	Class 3-Unknown pathogenicity	2.144e-05
HCM	TNNT2	c.856C>T	p.R286C	missense	4/3191	Class 4-Likely pathogenic	1.119e-05
HCM	TPM1	c.82G>C	p.D28H	missense	1/1535	Class 3-Unknown pathogenicity	0
HCM	TPM1	c.302G>C	p.R101P	missense	1/1535	Class 3-Unknown pathogenicity	0
HCM	TPM1	c.461T>C	p.I154T	missense	1/1535	Class 5-Certainly pathogenic	0
HCM	TPM1	c.475G>A	p.D159N	missense	1/1535	Class 3-Unknown pathogenicity	0
HCM	TPM1	c.481A>G	p.K161E	missense	1/1535	Class 3-Unknown pathogenicity	0
HCM	TPM1	c.523G>A	p.D175N	missense	4/1535	Class 5-Certainly pathogenic	0
HCM	TPM1	c.548C>T	p.A183V	missense	2/1535	Class 3-Unknown pathogenicity	0
HCM	TPM1	c.644C>T	p.S215L	missense	1/1535	Class 3-Unknown pathogenicity	8.25e-06
HCM	TPM1	c.677A>G	p.K226R	missense	1/1535	Class 3-Unknown pathogenicity	0
HCM	TPM1	c.699G>C	p.K233N	missense	1/1535	Class 3-Unknown pathogenicity	0
HCM	TPM1	c.715G>A	p.A239T	missense	1/1535	Class 3-Unknown pathogenicity	0
HCM	TPM1	c.746T>G	p.L249W	missense	2/1535	Class 4-Likely pathogenic	0
HCM	TPM1	c.761A>G	p.D254G	missense	1/1535	Class 3-Unknown pathogenicity	0
HCM	TPM1	c.774C>G	p.D258E	missense	1/1535	Class 3-Unknown pathogenicity	0
HCM	TPM1	c.797A>G	p.K266R	missense	2/1535	Class 3-Unknown pathogenicity	4.2e-05
HCM	TPM1	c.850A>G	p.I284V	missense	1/1535	Class 3-Unknown pathogenicity	0
DCM	ACTN2	c.130T>C	p.F44L	missense	1/305	Class 3-Unknown pathogenicity	0
DCM	ACTN2	c.556C>T	p.L186F	missense	1/305	Class 3-Unknown pathogenicity	8.237e-05
DCM	ACTN2	c.2289C>G	p.N763K	missense	1/305	Class 3-Unknown pathogenicity	0
DCM	CRYAB	c.124A>G	p.T42A	missense	1/304	Class 3-Unknown pathogenicity	1.001e-05
DCM	DES	c.449G>C	p.R150P	missense	1/304	Class 3-Unknown pathogenicity	0
DCM	DES	c.832C>T	p.R278W	missense	1/304	Class 3-Unknown pathogenicity	0
DCM	DES	c.1019G>A	p.G340D	missense	1/304	Class 3-Unknown pathogenicity	0
DCM	DSC2	c.799G>C	p.A267P	missense	1/304	Class 3-Unknown pathogenicity	0
DCM	DSG2	c.98A>G	p.N33S	missense	1/304	Class 3-Unknown pathogenicity	1.661e-05
DCM	DSP	c.131G>A	p.R44Q	missense	1/304	Class 3-Unknown pathogenicity	0
DCM	DSP	c.353T>A	p.M118K	missense	1/304	Class 3-Unknown pathogenicity	0
DCM	DSP	c.448C>T	p.R150X	nonsense	1/304	Class 5-Certainly pathogenic	0
DCM	DSP	c.478C>T	p.R160X	nonsense	1/304	Class 5-Certainly pathogenic	0
DCM	DSP	c.521G>T	p.C174F	missense	1/304	Class 3-Unknown pathogenicity	5.765e-05
DCM	DSP	c.859A>G	p.N287D	missense	1/304	Class 3-Unknown pathogenicity	0
DCM	DSP	c.860A>G	p.N287S	missense	1/304	Class 3-Unknown pathogenicity	8.24e-06
DCM	DSP	c.868G>A	p.E290K	missense	1/304	Class 3-Unknown pathogenicity	0
DCM	DSP	c.939+1G>A		essential splice site	1/304	Class 5-Certainly pathogenic	0
DCM	DSP	c.1124dup	p.Asn375Lysfs*9	frameshift	1/304	Class 5-Certainly pathogenic	0
DCM	DSP	c.1381A>G	p.I461V	missense	1/304	Class 3-Unknown pathogenicity	0
DCM	DSP	c.1764_1766dup	p.Glu589dup	inframe	1/304	Class 4-Likely pathogenic	0
DCM	DSP	c.2900C>G	p.S967X	nonsense	1/304	Class 5-Certainly pathogenic	0
DCM	DSP	c.3133C>T	p.R1045X	nonsense	1/304	Class 5-Certainly pathogenic	0
DCM	DSP	c.3735_3741dup	p.Asp1248Lysfs*7	frameshift	1/304	Class 5-Certainly pathogenic	0
DCM	DSP	c.3751G>A	p.D1251N	missense	1/304	Class 3-Unknown pathogenicity	0
DCM	DSP	c.4022G>A	p.R1341H	missense	1/304	Class 3-Unknown pathogenicity	7.466e-05
DCM	DSP	c.4221A>C	p.E1407D	missense	1/304	Class 3-Unknown pathogenicity	0
DCM	DSP	c.4670C>T	p.T1557M	missense	1/304	Class 3-Unknown pathogenicity	8.34e-06
DCM	DSP	c.4711C>T	p.Q1571X	nonsense	1/304	Class 5-Certainly pathogenic	0
DCM	DSP	c.6788T>C	p.I2263T	missense	1/304	Class 3-Unknown pathogenicity	0
DCM	DSP	c.7847C>T	p.S2616L	missense	1/304	Class 3-Unknown pathogenicity	8.28e-06
DCM	DSP	c.8188del	p.Gln2730Serfs*16	frameshift	1/304	Class 3-Unknown pathogenicity	0
DCM	JUP	c.578T>C	p.M193T	missense	1/304	Class 3-Unknown pathogenicity	4.344e-05
DCM	JUP	c.1129C>A	p.R377S	missense	1/304	Class 3-Unknown pathogenicity	2.476e-05
DCM	LMNA	c.175C>A	p.L59M	missense	1/304	Class 3-Unknown pathogenicity	0
DCM	LMNA	c.356+2T>G		essential splice site	1/304	Class 5-Certainly pathogenic	0
DCM	LMNA	c.640-2A>G		essential splice site	1/304	Class 5-Certainly pathogenic	0
DCM	LMNA	c.811-2A>C		essential splice site	1/304	Class 5-Certainly pathogenic	0
DCM	LMNA	c.868G>A	p.E290K	missense	1/304	Class 3-Unknown pathogenicity	0
DCM	LMNA	c.961C>T	p.R321X	nonsense	2/304	Class 5-Certainly pathogenic	0
DCM	LMNA	c.970del	p.Glu324Argfs*156	frameshift	1/304	Class 5-Certainly pathogenic	0
DCM	LMNA	c.1046G>A	p.R349Q	missense	1/304	Class 3-Unknown pathogenicity	0
DCM	LMNA	c.1304_1307del	p.Arg435Leufs*44	frameshift	1/304	Class 5-Certainly pathogenic	0
DCM	LMNA	c.1622G>A	p.R541H	missense	1/304	Class 4-Likely pathogenic	9.35e-05
DCM	MYBPC3	c.148A>G	p.S50G	missense	1/405	Class 3-Unknown pathogenicity	3.887e-05
DCM	MYBPC3	c.596T>G	p.L199R	missense	1/405	Class 3-Unknown pathogenicity	0
DCM	MYBPC3	c.818G>A	p.R273H	missense	1/405	Class 3-Unknown pathogenicity	4.268e-05
DCM	MYBPC3	c.1123G>A	p.V375M	missense	1/405	Class 3-Unknown pathogenicity	9.39e-06
DCM	MYBPC3	c.1724G>T	p.G575V	missense	1/405	Class 3-Unknown pathogenicity	0
DCM	MYBPC3	c.2300A>G	p.K767R	missense	1/405	Class 3-Unknown pathogenicity	1.659e-05
DCM	MYBPC3	c.2429G>A	p.R810H	missense	1/405	Class 3-Unknown pathogenicity	3.319e-05
DCM	MYBPC3	c.2671C>T	p.R891W	missense	1/405	Class 3-Unknown pathogenicity	3.138e-05
DCM	MYBPC3	c.3154A>G	p.M1052V	missense	1/405	Class 3-Unknown pathogenicity	3.327e-05
DCM	MYH7	c.431G>T	p.G144V	missense	2/559	Class 4-Likely pathogenic	0
DCM	MYH7	c.532G>A	p.G178R	missense	2/559	Class 4-Likely pathogenic	0
DCM	MYH7	c.541G>A	p.G181R	missense	1/559	Class 4-Likely pathogenic	8.24e-06
DCM	MYH7	c.589G>A	p.V197I	missense	1/559	Class 3-Unknown pathogenicity	1.647e-05
DCM	MYH7	c.728G>A	p.R243H	missense	1/559	Class 4-Likely pathogenic	8.24e-06
DCM	MYH7	c.1045A>G	p.M349V	missense	1/559	Class 3-Unknown pathogenicity	2.471e-05
DCM	MYH7	c.2015G>T	p.C672F	missense	1/559	Class 4-Likely pathogenic	0
DCM	MYH7	c.2441T>G	p.I814S	missense	1/559	Class 3-Unknown pathogenicity	0
DCM	MYH7	c.2455C>T	p.R819W	missense	1/559	Class 3-Unknown pathogenicity	0
DCM	MYH7	c.2456G>A	p.R819Q	missense	1/559	Class 3-Unknown pathogenicity	8.24e-06
DCM	MYH7	c.2682A>C	p.E894D	missense	1/559	Class 3-Unknown pathogenicity	0
DCM	MYH7	c.3284A>G	p.E1095G	missense	1/559	Class 3-Unknown pathogenicity	0
DCM	MYH7	c.3464G>A	p.G1155E	missense	1/559	Class 3-Unknown pathogenicity	0
DCM	MYH7	c.4004C>T	p.S1335L	missense	1/559	Class 3-Unknown pathogenicity	3.364e-05
DCM	MYH7	c.4048G>A	p.E1350K	missense	1/559	Class 3-Unknown pathogenicity	0
DCM	MYH7	c.4300C>T	p.R1434C	missense	2/559	Class 4-Likely pathogenic	0
DCM	MYH7	c.4638G>T	p.E1546D	missense	1/559	Class 3-Unknown pathogenicity	0
DCM	MYH7	c.4643A>T	p.E1548V	missense	1/559	Class 3-Unknown pathogenicity	0
DCM	MYH7	c.5020G>T	p.V1674L	missense	1/559	Class 3-Unknown pathogenicity	0
DCM	MYH7	c.5329G>A	p.A1777T	missense	1/559	Class 3-Unknown pathogenicity	4.118e-05
DCM	MYH7	c.5530G>A	p.E1844K	missense	2/559	Class 3-Unknown pathogenicity	8.26e-06
DCM	PKP2	c.2447C>G	p.T816S	missense	1/304	Class 3-Unknown pathogenicity	0
DCM	PKP2	c.2623G>T	p.A875S	missense	1/304	Class 3-Unknown pathogenicity	0
DCM	SCN5A	c.665G>A	p.R222Q	missense	3/304	Class 5-Certainly pathogenic	0
DCM	SCN5A	c.1417G>T	p.E473X	nonsense	1/304	Class 5-Certainly pathogenic	0
DCM	SCN5A	c.1983_2002dup	p.Val668Glyfs*16	frameshift	1/304	Class 4-Likely pathogenic	0
DCM	SCN5A	c.2440C>T	p.R814W	missense	1/304	Class 5-Certainly pathogenic	0
DCM	SCN5A	c.5872C>T	p.R1958X	nonsense	1/304	Class 3-Unknown pathogenicity	7.039e-05
DCM	TMEM43	c.214G>A	p.V72M	missense	1/304	Class 3-Unknown pathogenicity	8.27e-06
DCM	TNNI3	c.470C>T	p.A157V	missense	1/483	Class 4-Likely pathogenic	0
DCM	TNNI3	c.557G>A	p.R186Q	missense	1/483	Class 5-Certainly pathogenic	0
DCM	TNNT2	c.391C>T	p.R131W	missense	1/498	Class 4-Likely pathogenic	8.64e-06
DCM	TNNT2	c.421C>T	p.R141W	missense	1/498	Class 5-Certainly pathogenic	0
DCM	TNNT2	c.476G>A	p.R159Q	missense	1/498	Class 3-Unknown pathogenicity	0
DCM	TNNT2	c.613C>T	p.R205W	missense	1/498	Class 4-Likely pathogenic	0
DCM	TNNT2	c.629_631delAGA		inframe	7/498	Class 5-Certainly pathogenic	0
DCM	TPM1	c.337C>G	p.L113V	missense	1/355	Class 4-Likely pathogenic	0
DCM	TPM1	c.359C>T	p.A120V	missense	1/355	Class 3-Unknown pathogenicity	0
DCM	TPM1	c.368G>C	p.S123T	missense	1/355	Class 3-Unknown pathogenicity	0
DCM	TPM1	c.688G>A	p.D230N	missense	1/355	Class 5-Certainly pathogenic	0
DCM	TPM1	c.695T>G	p.L232R	missense	1/355	Class 3-Unknown pathogenicity	0
DCM	TTN	c.12358C>T	p.Q4120X	nonsense	1/304	Class 3-Unknown pathogenicity	8.29e-06
DCM	TTN	c.12742C>T	p.Q4248X	nonsense	1/304	Class 3-Unknown pathogenicity	0
DCM	TTN	c.13900G>T	p.E4634X	nonsense	1/304	Class 3-Unknown pathogenicity	0
DCM	TTN	c.14194C>T	p.Q4732X	nonsense	1/304	Class 3-Unknown pathogenicity	0
DCM	TTN	c.16077del	p.Phe5359Leufs*28	frameshift	1/304	Class 3-Unknown pathogenicity	0
DCM	TTN	c.24019C>T	p.R8007X	nonsense	1/304	Class 3-Unknown pathogenicity	0
DCM	TTN	c.31035T>G	p.Y10345X	nonsense	1/304	Class 3-Unknown pathogenicity	0
DCM	TTN	c.35083G>T	p.E11695X	nonsense	1/304	Class 3-Unknown pathogenicity	0
DCM	TTN	c.44272C>T	p.R14758X	nonsense	1/304	Class 3-Unknown pathogenicity	8.31e-06
DCM	TTN	c.46803G>A	p.W15601X	nonsense	1/304	Class 3-Unknown pathogenicity	0
DCM	TTN	c.46925_46928del	p.Lys15642Metfs*10	frameshift	1/304	Class 3-Unknown pathogenicity	0
DCM	TTN	c.47314C>T	p.R15772X	nonsense	1/304	Class 3-Unknown pathogenicity	0
DCM	TTN	c.51436C>T	p.Q17146X	nonsense	1/304	Class 3-Unknown pathogenicity	0
DCM	TTN	c.51444del	p.Asp17149Ilefs*4	frameshift	1/304	Class 3-Unknown pathogenicity	0
DCM	TTN	c.56572C>T	p.R18858X	nonsense	1/304	Class 3-Unknown pathogenicity	2.722e-05
DCM	TTN	c.60163_60164del	p.Ile20055Cysfs*7	frameshift	1/304	Class 3-Unknown pathogenicity	0
DCM	TTN	c.60643_60644del	p.Arg20215Glufs*13	frameshift	1/304	Class 3-Unknown pathogenicity	0
DCM	TTN	c.60940del	p.Thr20314Leufs*5	frameshift	1/304	Class 3-Unknown pathogenicity	0
DCM	TTN	c.61495C>T	p.R20499X	nonsense	1/304	Class 3-Unknown pathogenicity	0
DCM	TTN	c.62722C>T	p.R20908X	nonsense	1/304	Class 3-Unknown pathogenicity	0
DCM	TTN	c.63025C>T	p.R21009X	nonsense	1/304	Class 3-Unknown pathogenicity	0
DCM	TTN	c.63625C>T	p.R21209X	nonsense	1/304	Class 3-Unknown pathogenicity	0
DCM	TTN	c.64453C>T	p.R21485X	nonsense	1/304	Class 3-Unknown pathogenicity	2.508e-05
DCM	TTN	c.67952_67955dup	p.Lys22652Asnfs*4	frameshift	1/304	Class 3-Unknown pathogenicity	0
DCM	TTN	c.70200_70203dup	p.Ile23402Aspfs*6	frameshift	1/304	Class 3-Unknown pathogenicity	0
DCM	TTN	c.70563dup	p.Glu23522Argfs*10	frameshift	1/304	Class 3-Unknown pathogenicity	0
DCM	TTN	c.74104C>T	p.Q24702X	nonsense	1/304	Class 3-Unknown pathogenicity	0
DCM	TTN	c.75633_75636dup	p.Val25213Cysfs*25	frameshift	1/304	Class 3-Unknown pathogenicity	0
DCM	TTN	c.76822del	p.Leu25608*	frameshift	1/304	Class 3-Unknown pathogenicity	0
DCM	TTN	c.76865G>A	p.W25622X	nonsense	1/304	Class 3-Unknown pathogenicity	0
DCM	TTN	c.82470G>A	p.W27490X	nonsense	1/304	Class 3-Unknown pathogenicity	0
DCM	TTN	c.85238del	p.Thr28413Ilefs*3	frameshift	1/304	Class 3-Unknown pathogenicity	0
DCM	TTN	c.85713G>A	p.W28571X	nonsense	1/304	Class 3-Unknown pathogenicity	0
DCM	TTN	c.85946del	p.Val28649Glyfs*20	frameshift	1/304	Class 3-Unknown pathogenicity	0
DCM	TTN	c.86229delinsAA	p.Ile28744Asnfs*12	frameshift	1/304	Class 3-Unknown pathogenicity	0
DCM	TTN	c.88727delC	p.Thr29576LysfsTer36	frameshift	1/304	Class 3-Unknown pathogenicity	8.28e-06
DCM	TTN	c.89787del	p.Val29930Cysfs*36	frameshift	1/304	Class 3-Unknown pathogenicity	0
DCM	TTN	c.92652_92659del	p.Asp30885Serfs*3	frameshift	1/304	Class 3-Unknown pathogenicity	0
DCM	TTN	c.97417del	p.Arg32473Valfs*19	frameshift	2/304	Class 3-Unknown pathogenicity	0
DCM	TTN	c.98265_98268dup	p.His32757Asnfs*4	frameshift	1/304	Class 3-Unknown pathogenicity	0
DCM	TTN	c.98504_98505del	p.Arg32835Thrfs*5	frameshift	1/304	Class 3-Unknown pathogenicity	0
DCM	TTN	c.98506C>T	p.R32836X	nonsense	1/304	Class 3-Unknown pathogenicity	0
DCM	TTN	c.99058del	p.Glu33020Argfs*41	frameshift	1/304	Class 3-Unknown pathogenicity	0
DCM	TTN	c.100825C>T	p.R33609X	nonsense	1/304	Class 3-Unknown pathogenicity	0
ARVC	DES	c.72C>A	p.F24L	missense	1/93	Class 3-Unknown pathogenicity	0
ARVC	DES	c.365A>G	p.Y122C	missense	1/93	Class 4-Likely pathogenic	0
ARVC	DES	c.991T>A	p.Y331N	missense	1/93	Class 3-Unknown pathogenicity	0
ARVC	DSC2	c.199A>G	p.S67G	missense	1/351	Class 3-Unknown pathogenicity	0
ARVC	DSC2	c.619G>C	p.E207Q	missense	1/351	Class 3-Unknown pathogenicity	8.24e-06
ARVC	DSC2	c.630G>C	p.E210D	missense	1/351	Class 3-Unknown pathogenicity	0
ARVC	DSC2	c.1150G>C	p.V384L	missense	1/351	Class 3-Unknown pathogenicity	0
ARVC	DSC2	c.1766T>C	p.M589T	missense	1/351	Class 3-Unknown pathogenicity	4.964e-05
ARVC	DSC2	c.1938T>G	p.Y646X	nonsense	2/351	Class 4-Likely pathogenic	0
ARVC	DSC2	c.2152G>A	p.A718T	missense	1/351	Class 3-Unknown pathogenicity	0
ARVC	DSC2	c.2396G>A	p.G799E	missense	1/351	Class 3-Unknown pathogenicity	0
ARVC	DSG2	c.136C>T	p.R46W	missense	1/354	Class 4-Likely pathogenic	8.29e-06
ARVC	DSG2	c.145C>T	p.R49C	missense	1/354	Class 4-Likely pathogenic	1.657e-05
ARVC	DSG2	c.146G>A	p.R49H	missense	1/354	Class 4-Likely pathogenic	8.29e-06
ARVC	DSG2	c.178G>A	p.E60K	missense	1/354	Class 3-Unknown pathogenicity	0
ARVC	DSG2	c.495dup	p.Gly166Trpfs*4	frameshift	1/354	Class 5-Certainly pathogenic	0
ARVC	DSG2	c.523+1G>A		essential splice site	1/354	Class 4-Likely pathogenic	0
ARVC	DSG2	c.852_855del	p.Asn284Lysfs*4	frameshift	1/354	Class 4-Likely pathogenic	0
ARVC	DSG2	c.874C>T	p.R292C	missense	1/354	Class 3-Unknown pathogenicity	3.313e-05
ARVC	DSG2	c.908C>T	p.S303F	missense	1/354	Class 3-Unknown pathogenicity	8.28e-06
ARVC	DSG2	c.1038_1040delGAA	p.Lys346del	inframe	2/354	Class 4-Likely pathogenic	0
ARVC	DSG2	c.1765_1766insAA	p.Thr589Lysfs*31	frameshift	1/354	Class 4-Likely pathogenic	0
ARVC	DSG2	c.1880-2A>G		essential splice site	1/354	Class 5-Certainly pathogenic	0
ARVC	DSG2	c.2332G>T	p.D778Y	missense	1/354	Class 3-Unknown pathogenicity	0
ARVC	DSG2	c.2434G>A	p.G812S	missense	2/354	Class 4-Likely pathogenic	1.657e-05
ARVC	DSG2	c.3342G>T	p.Q1114H	missense	1/354	Class 3-Unknown pathogenicity	0
ARVC	DSP	c.415C>T	p.Q139X	nonsense	1/352	Class 5-Certainly pathogenic	0
ARVC	DSP	c.478C>T	p.R160X	nonsense	1/352	Class 5-Certainly pathogenic	0
ARVC	DSP	c.818dup	p.Asn274Glufs*15	frameshift	1/352	Class 5-Certainly pathogenic	0
ARVC	DSP	c.943C>T	p.R315C	missense	1/352	Class 3-Unknown pathogenicity	7.456e-05
ARVC	DSP	c.944G>C	p.R315P	missense	1/352	Class 3-Unknown pathogenicity	0
ARVC	DSP	c.1068dup	p.Gln357Alafs*13	frameshift	1/352	Class 5-Certainly pathogenic	0
ARVC	DSP	c.1103T>C	p.I368T	missense	1/352	Class 3-Unknown pathogenicity	7.413e-05
ARVC	DSP	c.1124dup	p.Asn375Lysfs*9	frameshift	1/352	Class 5-Certainly pathogenic	0
ARVC	DSP	c.1188_1195dup	p.Ile399Argfs*44	frameshift	1/352	Class 5-Certainly pathogenic	0
ARVC	DSP	c.1288G>T	p.E430X	nonsense	2/352	Class 5-Certainly pathogenic	0
ARVC	DSP	c.1325C>T	p.S442F	missense	1/352	Class 3-Unknown pathogenicity	0
ARVC	DSP	c.1352G>A	p.R451H	missense	1/352	Class 3-Unknown pathogenicity	0
ARVC	DSP	c.1445G>A	p.C482Y	missense	1/352	Class 3-Unknown pathogenicity	0
ARVC	DSP	c.1755dup	p.His586Thrfs*9	frameshift	1/352	Class 5-Certainly pathogenic	0
ARVC	DSP	c.1759T>A	p.Y587N	missense	1/352	Class 3-Unknown pathogenicity	0
ARVC	DSP	c.2046C>A	p.C682X	nonsense	1/352	Class 4-Likely pathogenic	0
ARVC	DSP	c.2130+1G>C		essential splice site	1/352	Class 5-Certainly pathogenic	0
ARVC	DSP	c.2161G>A	p.E721K	missense	1/352	Class 4-Likely pathogenic	0
ARVC	DSP	c.2609T>C	p.I870T	missense	1/352	Class 3-Unknown pathogenicity	8.24e-06
ARVC	DSP	c.2799G>C	p.L933F	missense	1/352	Class 3-Unknown pathogenicity	7.513e-05
ARVC	DSP	c.3133C>T	p.R1045X	nonsense	1/352	Class 5-Certainly pathogenic	0
ARVC	DSP	c.3195C>G	p.Y1065X	nonsense	1/352	Class 4-Likely pathogenic	0
ARVC	DSP	c.3329del	p.Lys1110Argfs*5	frameshift	1/352	Class 5-Certainly pathogenic	0
ARVC	DSP	c.3562T>C	p.Y1188H	missense	1/352	Class 3-Unknown pathogenicity	6.715e-05
ARVC	DSP	c.3735_3741dup	p.Asp1248Lysfs*7	frameshift	1/352	Class 5-Certainly pathogenic	0
ARVC	DSP	c.3764G>A	p.R1255K	missense	1/352	Class 3-Unknown pathogenicity	3.329e-05
ARVC	DSP	c.4117A>G	p.T1373A	missense	1/352	Class 3-Unknown pathogenicity	9.109e-05
ARVC	DSP	c.4477G>T	p.E1493X	nonsense	1/352	Class 5-Certainly pathogenic	0
ARVC	DSP	c.4501G>T	p.E1501X	nonsense	1/352	Class 5-Certainly pathogenic	0
ARVC	DSP	c.4868C>G	p.S1623C	missense	1/352	Class 3-Unknown pathogenicity	0
ARVC	DSP	c.4996C>T	p.R1666W	missense	1/352	Class 3-Unknown pathogenicity	6.658e-05
ARVC	DSP	c.5659_5660del	p.Lys1887Glufs*2	frameshift	1/352	Class 5-Certainly pathogenic	0
ARVC	DSP	c.6118_6121del	p.Ile2040Alafs*18	frameshift	1/352	Class 5-Certainly pathogenic	0
ARVC	DSP	c.6181C>T	p.P2061S	missense	1/352	Class 3-Unknown pathogenicity	0
ARVC	DSP	c.6496C>T	p.R2166X	nonsense	1/352	Class 5-Certainly pathogenic	0
ARVC	DSP	c.7012G>A	p.G2338R	missense	1/352	Class 3-Unknown pathogenicity	0
ARVC	DSP	c.7784C>T	p.T2595I	missense	1/352	Class 3-Unknown pathogenicity	8.25e-06
ARVC	DSP	c.7940G>A	p.G2647D	missense	1/352	Class 3-Unknown pathogenicity	8.28e-06
ARVC	DSP	c.8077_8080del	p.Lys2693Profs*3	frameshift	1/352	Class 4-Likely pathogenic	0
ARVC	DSP	c.8120T>C	p.M2707T	missense	1/352	Class 3-Unknown pathogenicity	8.25e-06
ARVC	DSP	c.8309A>G	p.Y2770C	missense	1/352	Class 3-Unknown pathogenicity	3.301e-05
ARVC	DSP	c.8390T>C	p.I2797T	missense	1/352	Class 3-Unknown pathogenicity	3.299e-05
ARVC	JUP	c.251G>A	p.R84Q	missense	1/94	Class 3-Unknown pathogenicity	3.346e-05
ARVC	JUP	c.296C>T	p.S99L	missense	1/94	Class 3-Unknown pathogenicity	4.579e-05
ARVC	JUP	c.412G>A	p.E138K	missense	1/94	Class 3-Unknown pathogenicity	1.927e-05
ARVC	JUP	c.529C>T	p.R177W	missense	1/94	Class 3-Unknown pathogenicity	5.13e-05
ARVC	JUP	c.530G>A	p.R177Q	missense	1/94	Class 3-Unknown pathogenicity	2.568e-05
ARVC	JUP	c.1577G>A	p.R526H	missense	1/94	Class 3-Unknown pathogenicity	3.265e-05
ARVC	JUP	c.1715G>A	p.R572Q	missense	1/94	Class 3-Unknown pathogenicity	1.656e-05
ARVC	JUP	c.1915G>A	p.E639K	missense	1/94	Class 3-Unknown pathogenicity	0
ARVC	PKP2	c.68G>A	p.G23E	missense	1/361	Class 3-Unknown pathogenicity	0
ARVC	PKP2	c.148_151delACAG	p.Thr50SerfsX61	frameshift	2/361	Class 5-Certainly pathogenic	0
ARVC	PKP2	c.215del	p.Val72Glyfs*40	frameshift	1/361	Class 5-Certainly pathogenic	0
ARVC	PKP2	c.235C>T	p.R79X	nonsense	1/361	Class 5-Certainly pathogenic	0
ARVC	PKP2	c.253_256delGAGT		frameshift	1/361	Class 5-Certainly pathogenic	0
ARVC	PKP2	c.275T>A	p.L92X	nonsense	3/361	Class 5-Certainly pathogenic	0
ARVC	PKP2	c.314del	p.Pro105Leufs*7	frameshift	1/361	Class 5-Certainly pathogenic	0
ARVC	PKP2	c.337-2A>T		essential splice site	2/361	Class 5-Certainly pathogenic	0
ARVC	PKP2	c.356dup	p.Tyr119*	frameshift	1/361	Class 5-Certainly pathogenic	0
ARVC	PKP2	c.358G>T	p.E120X	nonsense	2/361	Class 5-Certainly pathogenic	0
ARVC	PKP2	c.663C>A	p.Y221X	nonsense	1/361	Class 5-Certainly pathogenic	8.24e-06
ARVC	PKP2	c.775G>T	p.E259X	nonsense	1/361	Class 5-Certainly pathogenic	0
ARVC	PKP2	c.941G>A	p.G314E	missense	1/361	Class 3-Unknown pathogenicity	5.784e-05
ARVC	PKP2	c.968_975delinsGCCTTT	p.Gln323Argfs*12	frameshift	1/361	Class 5-Certainly pathogenic	0
ARVC	PKP2	c.1063C>T	p.R355X	nonsense	1/361	Class 5-Certainly pathogenic	8.24e-06
ARVC	PKP2	c.1101dup	p.Ser368Ilefs*19	frameshift	1/361	Class 5-Certainly pathogenic	0
ARVC	PKP2	c.1114G>A	p.A372T	missense	1/361	Class 3-Unknown pathogenicity	8.24e-06
ARVC	PKP2	c.1125_1132del	p.Phe376Alafs*8	frameshift	1/361	Class 5-Certainly pathogenic	0
ARVC	PKP2	c.1132C>T	p.Q378X	nonsense	3/361	Class 5-Certainly pathogenic	0
ARVC	PKP2	c.1170+1G>C		essential splice site	1/361	Class 5-Certainly pathogenic	0
ARVC	PKP2	c.1171_1378del	p.Val391Thrfs*6	frameshift	1/361	Class 4-Likely pathogenic	0
ARVC	PKP2	c.1177C>T	p.Q393X	nonsense	1/361	Class 5-Certainly pathogenic	0
ARVC	PKP2	c.1211dup	p.Val406Serfs*4	frameshift	1/361	Class 5-Certainly pathogenic	0
ARVC	PKP2	c.1237C>T	p.R413X	nonsense	2/361	Class 5-Certainly pathogenic	1.647e-05
ARVC	PKP2	c.1255_1279dup	p.Asn427Ilefs*7	frameshift	1/361	Class 4-Likely pathogenic	0
ARVC	PKP2	c.1372_1375del	p.Ile458Glnfs*7	frameshift	1/361	Class 5-Certainly pathogenic	0
ARVC	PKP2	c.1689-1G>C		essential splice site	1/361	Class 5-Certainly pathogenic	8.26e-06
ARVC	PKP2	c.1748_1755dup	p.Val587Thrfs*72	frameshift	2/361	Class 5-Certainly pathogenic	0
ARVC	PKP2	c.1754C>G	p.S585X	nonsense	1/361	Class 5-Certainly pathogenic	0
ARVC	PKP2	c.1892delinsTCC	p.Tyr631Phefs*26	frameshift	1/361	Class 5-Certainly pathogenic	0
ARVC	PKP2	c.1901del	p.Asn634Thrfs*22	frameshift	2/361	Class 5-Certainly pathogenic	0
ARVC	PKP2	c.1917_1935dup	p.Gly646*	frameshift	1/361	Class 5-Certainly pathogenic	0
ARVC	PKP2	c.1968del	p.Glu657Serfs*27	frameshift	1/361	Class 5-Certainly pathogenic	0
ARVC	PKP2	c.1999G>T	p.E667X	nonsense	2/361	Class 5-Certainly pathogenic	0
ARVC	PKP2	c.2058T>A	p.Y686X	nonsense	1/361	Class 5-Certainly pathogenic	0
ARVC	PKP2	c.2062T>C	p.S688P	missense	1/361	Class 3-Unknown pathogenicity	3.296e-05
ARVC	PKP2	c.2119C>T	p.Q707X	nonsense	1/361	Class 5-Certainly pathogenic	0
ARVC	PKP2	c.2146-1G>C		essential splice site	24/361	Class 5-Certainly pathogenic	4.944e-05
ARVC	PKP2	c.2197_2202delinsG	p.His733Alafs*8	frameshift	16/361	Class 5-Certainly pathogenic	0
ARVC	PKP2	c.2393C>G	p.T798R	missense	1/361	Class 3-Unknown pathogenicity	0
ARVC	PKP2	c.2489+1G>A		essential splice site	8/361	Class 5-Certainly pathogenic	2.471e-05
ARVC	PKP2	c.2490-1G>C		essential splice site	1/361	Class 5-Certainly pathogenic	0
ARVC	PKP2	c.2493T>A	p.Y831X	nonsense	1/361	Class 5-Certainly pathogenic	0
ARVC	PKP2	c.2509delA	p.Ser837ValfsX94	frameshift	1/361	Class 5-Certainly pathogenic	0
ARVC	PKP2	c.2540T>C	p.L847P	missense	1/361	Class 3-Unknown pathogenicity	0

## Sheet: Table S1B
Table S1B: Variants identified in HCM and DCM patients tested at Partners Healthcare Laboratory of Molecular Medicine (LMM). Only rare variants (ExAC frequency < 0.0001) of the types analysed in this study are displayed. See Supplemental Table S2 for the transcripts analysed for each gene.
Disease	Gene	Variant (HGVS)	Variant (protein)	Variant type	Cases/Patients tested	Clinical classification	ExAC frequency
HCM	ACTC1	c.28C>A	p.L10M	missense	2/2650	VUS	2.517e-05
HCM	ACTC1	c.76G>A	p.D26N	missense	1/2650	VUS favour pathogenic	0
HCM	ACTC1	c.83C>T	p.A28V	missense	1/2650	VUS	0
HCM	ACTC1	c.229A>G	p.I77V	missense	1/2650	VUS	2.471e-05
HCM	ACTC1	c.268C>T	p.H90Y	missense	1/2650	VUS	8.24e-06
HCM	ACTC1	c.301G>A	p.E101K	missense	4/2650	Pathogenic	8.24e-06
HCM	ACTC1	c.793C>G	p.Q265E	missense	2/2650	Likely Pathogenic	0
HCM	ACTC1	c.850A>T	p.I284F	missense	1/2650	VUS	0
HCM	ACTN2	c.1057C>T	p.R353W	missense	1/632	VUS	1.649e-05
HCM	ACTN2	c.1593G>A	p.W531X	nonsense	1/632	VUS favour pathogenic	0
HCM	ACTN2	c.2386C>T	p.R796C	missense	1/632	VUS favour pathogenic	8.24e-06
HCM	CSRP3	c.131T>C	p.L44P	missense	1/632	VUS favour pathogenic	0
HCM	CSRP3	c.140C>T	p.T47M	missense	1/632	VUS	1.654e-05
HCM	CSRP3	c.152C>A	p.A51D	missense	1/632	VUS	0
HCM	CSRP3	c.191G>A	p.R64H	missense	1/632	VUS	3.298e-05
HCM	CSRP3	c.197A>G	p.Y66C	missense	1/632	VUS	8.24e-06
HCM	CSRP3	c.282-5_285delAACAGGTCC		frameshift	1/632	VUS favour pathogenic	0
HCM	CSRP3	c.379G>A	p.V127I	missense	1/632	VUS	4.118e-05
HCM	CSRP3	c.509-3_509-2delCA		essential splice site	1/632	VUS favour benign	2.472e-05
HCM	GLA	c.70T>A	p.W24R	missense	1/2165	VUS	0
HCM	GLA	c.485G>T	p.W162L	missense	1/2165	VUS	0
HCM	GLA	c.613C>A	p.P205T	missense	1/2165	Pathogenic	0
HCM	GLA	c.644A>G	p.N215S	missense	3/2165	Pathogenic	0
HCM	GLA	c.729G>C	p.L243F	missense	1/2165	VUS favour pathogenic	0
HCM	GLA	c.829T>G	p.W277G	missense	1/2165	VUS	0
HCM	GLA	c.1066C>T	p.R356W	missense	1/2165	Pathogenic	0
HCM	GLA	c.1117G>A	p.G373S	missense	1/2165	Likely Pathogenic	0
HCM	LAMP2	c.56T>G	p.L19R	missense	1/2451	VUS favour pathogenic	0
HCM	LAMP2	c.128_129dupAT	p.Ala44MetfsX6	frameshift	1/2451	Pathogenic	0
HCM	LAMP2	c.183+1G>A		essential splice site	1/2451	Likely Pathogenic	0
HCM	LAMP2	c.371C>T	p.T124I	missense	1/2451	VUS favour benign	0
HCM	LAMP2	c.517G>A	p.V173I	missense	1/2451	VUS favour benign	3.423e-05
HCM	LAMP2	c.824A>G	p.N275S	missense	1/2451	VUS	0
HCM	LAMP2	c.864+1G>T		essential splice site	1/2451	Pathogenic	0
HCM	LAMP2	c.928G>A	p.V310I	missense	2/2451	Pathogenic	0
HCM	LAMP2	c.929-1G>A		essential splice site	1/2451	Likely Pathogenic	0
HCM	MYBPC3	c.459delC		frameshift	1/2912	Pathogenic	0
HCM	MYBPC3	c.1628delA		frameshift	1/2912	Pathogenic	0
HCM	MYBPC3	c.3G>C	p.Met1?	missense	1/2912	Likely Pathogenic	0
HCM	MYBPC3	c.26-2A>G		essential splice site	4/2912	Pathogenic	5.114e-05
HCM	MYBPC3	c.103C>T	p.R35W	missense	1/2912	VUS	5.626e-05
HCM	MYBPC3	c.104G>A	p.R35Q	missense	1/2912	VUS	7.909e-05
HCM	MYBPC3	c.177_187del	p.Glu60AlafsX49	frameshift	1/2912	Pathogenic	0
HCM	MYBPC3	c.223G>A	p.D75N	missense	1/2912	VUS favour pathogenic	9.129e-05
HCM	MYBPC3	c.290C>T	p.A97V	missense	1/2912	VUS favour pathogenic	0
HCM	MYBPC3	c.326C>T	p.A109V	missense	1/2912	VUS	0
HCM	MYBPC3	c.333_334insT	p.E112X	nonsense	1/2912	Pathogenic	0
HCM	MYBPC3	c.355G>A	p.E119K	missense	3/2912	VUS	0
HCM	MYBPC3	c.373G>T	p.A125S	missense	1/2912	VUS	0
HCM	MYBPC3	c.431_432delGT	p.Gly144AlafsX8	frameshift	1/2912	Pathogenic	0
HCM	MYBPC3	c.436A>C	p.T146P	missense	1/2912	VUS	0
HCM	MYBPC3	c.436_437insA	p.Thr146AsnfsX7	frameshift	2/2912	Pathogenic	0
HCM	MYBPC3	c.442G>A	p.G148R	missense	7/2912	VUS favour pathogenic	4.201e-05
HCM	MYBPC3	c.451G>A	p.D151N	missense	1/2912	VUS	4.106e-05
HCM	MYBPC3	c.481C>A	p.P161T	missense	1/2912	VUS favour pathogenic	4.148e-05
HCM	MYBPC3	c.506-1G>T		essential splice site	1/2912	Pathogenic	0
HCM	MYBPC3	c.518C>A	p.T173N	missense	1/2912	VUS	0
HCM	MYBPC3	c.532G>A	p.V178M	missense	2/2912	VUS favour pathogenic	2.045e-05
HCM	MYBPC3	c.533delT	p.Val178GlyfsX7	frameshift	1/2912	Pathogenic	0
HCM	MYBPC3	c.551_552insT	p.Lys185GlufsX56	frameshift	1/2912	Pathogenic	0
HCM	MYBPC3	c.566T>A	p.V189D	missense	1/2912	VUS	0
HCM	MYBPC3	c.613C>T	p.Q205X	nonsense	1/2912	Pathogenic	0
HCM	MYBPC3	c.636C>G	p.S212R	missense	2/2912	VUS favour pathogenic	0
HCM	MYBPC3	c.655G>C	p.V219L	missense	8/2912	Likely Pathogenic	0
HCM	MYBPC3	c.655-1G>A		essential splice site	1/2912	Pathogenic	0
HCM	MYBPC3	c.710A>C	p.Y237S	missense	3/2912	Likely Pathogenic	0
HCM	MYBPC3	c.713G>A	p.R238H	missense	1/2912	VUS	7.431e-05
HCM	MYBPC3	c.772G>A	p.E258K	missense	21/2912	Pathogenic	3.903e-05
HCM	MYBPC3	c.772+1G>A		essential splice site	2/2912	Pathogenic	0
HCM	MYBPC3	c.814C>T	p.R272C	missense	2/2912	VUS	8.379e-05
HCM	MYBPC3	c.821+1G>A		essential splice site	4/2912	Pathogenic	4.31e-05
HCM	MYBPC3	c.821+1G>C		essential splice site	1/2912	Pathogenic	0
HCM	MYBPC3	c.821+2T>C		essential splice site	1/2912	Pathogenic	0
HCM	MYBPC3	c.833delG	p.Gly278GlufsX22	frameshift	1/2912	Pathogenic	0
HCM	MYBPC3	c.844C>T	p.R282W	missense	1/2912	VUS favour pathogenic	0
HCM	MYBPC3	c.853G>A	p.D285N	missense	1/2912	VUS	0
HCM	MYBPC3	c.913_914delTT		frameshift	5/2912	Pathogenic	0
HCM	MYBPC3	c.927-2A>G		essential splice site	2/2912	Pathogenic	0
HCM	MYBPC3	c.931T>A	p.S311T	missense	1/2912	VUS	0
HCM	MYBPC3	c.932C>A	p.S311X	nonsense	1/2912	Pathogenic	0
HCM	MYBPC3	c.932C>T	p.S311L	missense	1/2912	VUS	0
HCM	MYBPC3	c.966G>A	p.W322X	nonsense	1/2912	Pathogenic	0
HCM	MYBPC3	c.993_994insT	p.E332X	nonsense	1/2912	Pathogenic	0
HCM	MYBPC3	c.999C>G	p.Y333X	nonsense	2/2912	Pathogenic	0
HCM	MYBPC3	c.1000G>T	p.E334X	nonsense	1/2912	Pathogenic	0
HCM	MYBPC3	c.1021G>A	p.G341S	missense	1/2912	VUS favour pathogenic	2.584e-05
HCM	MYBPC3	c.1037G>A	p.R346H	missense	2/2912	VUS	0
HCM	MYBPC3	c.1038_1042dupCGGCA		frameshift	1/2912	Pathogenic	8.42e-06
HCM	MYBPC3	c.1090+1G>A		essential splice site	1/2912	Pathogenic	0
HCM	MYBPC3	c.1090+1G>T		essential splice site	1/2912	Pathogenic	0
HCM	MYBPC3	c.1156G>T	p.E386X	nonsense	1/2912	Pathogenic	0
HCM	MYBPC3	c.1168delC		frameshift	1/2912	Pathogenic	0
HCM	MYBPC3	c.1188G>T	p.W396C	missense	1/2912	VUS	0
HCM	MYBPC3	c.1210C>T	p.Q404X	nonsense	2/2912	Pathogenic	0
HCM	MYBPC3	c.1213A>G	p.M405V	missense	1/2912	Pathogenic	0
HCM	MYBPC3	c.1224-2A>G		essential splice site	1/2912	Pathogenic	0
HCM	MYBPC3	c.1273C>T	p.Q425X	nonsense	1/2912	Pathogenic	0
HCM	MYBPC3	c.1294G>A	p.A432T	missense	1/2912	VUS	3.756e-05
HCM	MYBPC3	c.1343T>C	p.F448S	missense	1/2912	Likely Pathogenic	0
HCM	MYBPC3	c.1351+1G>A		essential splice site	1/2912	Pathogenic	0
HCM	MYBPC3	c.1351+2T>C		essential splice site	1/2912	Pathogenic	0
HCM	MYBPC3	c.1357_1358delCC		frameshift	2/2912	Pathogenic	0
HCM	MYBPC3	c.1358C>T	p.P453L	missense	1/2912	VUS	8.95e-06
HCM	MYBPC3	c.1397T>A	p.M466K	missense	1/2912	VUS	8.67e-06
HCM	MYBPC3	c.1418T>C	p.F473S	missense	1/2912	VUS	0
HCM	MYBPC3	c.1456T>G	p.W486G	missense	1/2912	Likely Pathogenic	0
HCM	MYBPC3	c.1458-1G>A		essential splice site	1/2912	Pathogenic	0
HCM	MYBPC3	c.1483C>G	p.R495G	missense	4/2912	Likely Pathogenic	0
HCM	MYBPC3	c.1483C>T	p.R495W	missense	2/2912	VUS favour pathogenic	0
HCM	MYBPC3	c.1484G>A	p.R495Q	missense	10/2912	VUS favour pathogenic	8.29e-06
HCM	MYBPC3	c.1504C>T	p.R502W	missense	45/2912	Pathogenic	2.486e-05
HCM	MYBPC3	c.1505G>A	p.R502Q	missense	6/2912	Pathogenic	0
HCM	MYBPC3	c.1505G>T	p.R502L	missense	1/2912	VUS favour pathogenic	0
HCM	MYBPC3	c.1513_1515delAAG		inframe	2/2912	VUS favour pathogenic	0
HCM	MYBPC3	c.1535T>A	p.L512Q	missense	1/2912	VUS favour pathogenic	0
HCM	MYBPC3	c.1540A>G	p.I514V	missense	1/2912	VUS	8.29e-06
HCM	MYBPC3	c.1575T>G	p.Y525X	nonsense	1/2912	Pathogenic	0
HCM	MYBPC3	c.1586C>G	p.T529S	missense	1/2912	VUS favour pathogenic	0
HCM	MYBPC3	c.1591G>C	p.G531R	missense	1/2912	VUS favour pathogenic	1.732e-05
HCM	MYBPC3	c.1591G>A	p.G531R	missense	3/2912	VUS favour pathogenic	1.732e-05
HCM	MYBPC3	c.1624G>C	p.E542Q	missense	17/2912	Likely Pathogenic	2.485e-05
HCM	MYBPC3	c.1624+2T>C		essential splice site	1/2912	Pathogenic	0
HCM	MYBPC3	c.1672G>A	p.A558T	missense	1/2912	VUS	8.48e-06
HCM	MYBPC3	c.1678delG	p.Asp560ThrfsX19	frameshift	1/2912	Pathogenic	0
HCM	MYBPC3	c.1693A>T	p.K565X	nonsense	1/2912	Pathogenic	0
HCM	MYBPC3	c.1699_1700delGA	p.Glu567GlyfsX4	frameshift	1/2912	Pathogenic	0
HCM	MYBPC3	c.1766G>A	p.R589H	missense	2/2912	VUS	0
HCM	MYBPC3	c.1778C>T	p.S593F	missense	1/2912	VUS favour pathogenic	3.456e-05
HCM	MYBPC3	c.1790G>A	p.R597Q	missense	2/2912	VUS favour pathogenic	0
HCM	MYBPC3	c.1800delA		frameshift	1/2912	Pathogenic	0
HCM	MYBPC3	c.1828G>C	p.D610H	missense	2/2912	VUS favour benign	5.827e-05
HCM	MYBPC3	c.1828G>A	p.D610N	missense	3/2912	VUS	0
HCM	MYBPC3	c.1841A>G	p.Y614C	missense	1/2912	VUS favour pathogenic	0
HCM	MYBPC3	c.1863delC	p.Phe621LeufsX42	frameshift	2/2912	Pathogenic	0
HCM	MYBPC3	c.1869C>A	p.C623X	nonsense	2/2912	Pathogenic	0
HCM	MYBPC3	c.1892delT		frameshift	1/2912	Pathogenic	0
HCM	MYBPC3	c.1895delT	p.Met632ArgfsX31	frameshift	2/2912	Pathogenic	0
HCM	MYBPC3	c.1897+1G>A		essential splice site	2/2912	Pathogenic	0
HCM	MYBPC3	c.1924C>T	p.Q642X	nonsense	1/2912	Pathogenic	0
HCM	MYBPC3	c.1928-2A>G		essential splice site	20/2912	Pathogenic	0
HCM	MYBPC3	c.1934C>T	p.P645L	missense	2/2912	VUS	0
HCM	MYBPC3	c.1950C>G	p.D650E	missense	1/2912	VUS	0
HCM	MYBPC3	c.1960C>T	p.R654C	missense	1/2912	VUS favour benign	8.29e-06
HCM	MYBPC3	c.1999_2000delinsG	p.Leu667AspfsX15	frameshift	1/2912	Pathogenic	0
HCM	MYBPC3	c.2013_2016delinsGG	p.Pro672AspfsX20	frameshift	1/2912	Pathogenic	0
HCM	MYBPC3	c.2040_2041insT	p.Val681CysfsX12	frameshift	1/2912	Pathogenic	0
HCM	MYBPC3	c.2048G>A	p.W683X	nonsense	1/2912	Pathogenic	0
HCM	MYBPC3	c.2096delC		frameshift	4/2912	Pathogenic	0
HCM	MYBPC3	c.2113_2114insA	p.Thr705AsnfsX3	frameshift	1/2912	Pathogenic	0
HCM	MYBPC3	c.2149-1G>A		essential splice site	1/2912	Pathogenic	0
HCM	MYBPC3	c.2163delC	p.Glu722ArgfsX32	frameshift	1/2912	Pathogenic	0
HCM	MYBPC3	c.2170C>T	p.R724W	missense	1/2912	VUS	1.9e-05
HCM	MYBPC3	c.2182G>T	p.E728X	nonsense	4/2912	Pathogenic	0
HCM	MYBPC3	c.2197C>T	p.R733C	missense	1/2912	VUS	8.557e-05
HCM	MYBPC3	c.2210C>T	p.T737M	missense	1/2912	VUS	5.037e-05
HCM	MYBPC3	c.2234A>G	p.D745G	missense	1/2912	VUS	0
HCM	MYBPC3	c.2269G>A	p.V757M	missense	1/2912	VUS	6.633e-05
HCM	MYBPC3	c.2308G>A	p.D770N	missense	6/2912	Likely Pathogenic	8.3e-06
HCM	MYBPC3	c.2308+1G>A		essential splice site	1/2912	Pathogenic	0
HCM	MYBPC3	c.2308+1G>T		essential splice site	1/2912	Pathogenic	0
HCM	MYBPC3	c.2309-2A>G		essential splice site	9/2912	Pathogenic	0
HCM	MYBPC3	c.2311_2312insG	p.Val771GlyfsX62	frameshift	3/2912	Pathogenic	0
HCM	MYBPC3	c.2312T>C	p.V771A	missense	1/2912	VUS	0
HCM	MYBPC3	c.2320G>A	p.A774T	missense	2/2912	VUS	0
HCM	MYBPC3	c.2373_2374insG	p.Trp792ValfsTer41	frameshift	26/2912	Pathogenic	3.782e-05
HCM	MYBPC3	c.2374T>C	p.W792R	missense	5/2912	Likely Pathogenic	0
HCM	MYBPC3	c.2394_2395insT	p.Gly799TrpfsX34	frameshift	1/2912	Pathogenic	0
HCM	MYBPC3	c.2429G>A	p.R810H	missense	8/2912	VUS favour pathogenic	3.319e-05
HCM	MYBPC3	c.2436G>T	p.K812N	missense	1/2912	VUS	0
HCM	MYBPC3	c.2437A>T	p.K813X	nonsense	1/2912	Pathogenic	0
HCM	MYBPC3	c.2449C>T	p.R817W	missense	1/2912	VUS	0
HCM	MYBPC3	c.2450G>A	p.R817Q	missense	3/2912	VUS favour pathogenic	1.657e-05
HCM	MYBPC3	c.2454G>A	p.W818X	nonsense	4/2912	Pathogenic	0
HCM	MYBPC3	c.2459G>A	p.R820Q	missense	1/2912	Likely Pathogenic	1.657e-05
HCM	MYBPC3	c.2490_2491insT	p.His831SerfsTer2	frameshift	1/2912	Pathogenic	2.486e-05
HCM	MYBPC3	c.2517_2538del	p.Val840ThrfsX32	frameshift	1/2912	Pathogenic	0
HCM	MYBPC3	c.2518G>A	p.V840M	missense	1/2912	VUS	1.66e-05
HCM	MYBPC3	c.2524_2525insT	p.Tyr842LeufsX42	frameshift	1/2912	Pathogenic	0
HCM	MYBPC3	c.2525A>G	p.Y842C	missense	1/2912	VUS	0
HCM	MYBPC3	c.2528_2536delAGATGCGCG	p.Glu843_Arg845del	inframe	1/2912	Pathogenic	0
HCM	MYBPC3	c.2533C>T	p.R845C	missense	1/2912	VUS favour pathogenic	0
HCM	MYBPC3	c.2534_2538delGCGTC		frameshift	1/2912	Pathogenic	0
HCM	MYBPC3	c.2541C>A	p.Y847X	nonsense	1/2912	Pathogenic	0
HCM	MYBPC3	c.2556_2557delinsTCT	p.Gly853fs	frameshift	1/2912	Pathogenic	0
HCM	MYBPC3	c.2557G>A	p.G853S	missense	1/2912	VUS	8.53e-06
HCM	MYBPC3	c.2558delG		frameshift	2/2912	Pathogenic	0
HCM	MYBPC3	c.2560A>G	p.M854V	missense	1/2912	VUS	0
HCM	MYBPC3	c.2573G>A	p.S858N	missense	4/2912	VUS favour pathogenic	0
HCM	MYBPC3	c.2604_2605delinsA	p.S871fs	frameshift	2/2912	Pathogenic	0
HCM	MYBPC3	c.2610_2611insC	p.Ser871GlnfsX13	frameshift	1/2912	Pathogenic	0
HCM	MYBPC3	c.2641G>A	p.V881I	missense	1/2912	VUS	1.863e-05
HCM	MYBPC3	c.2654C>T	p.T885M	missense	1/2912	VUS	2.217e-05
HCM	MYBPC3	c.2670G>A	p.W890X	nonsense	7/2912	Pathogenic	0
HCM	MYBPC3	c.2671C>T	p.R891W	missense	1/2912	Likely Pathogenic	3.138e-05
HCM	MYBPC3	c.2723A>G	p.Y908C	missense	1/2912	VUS	6.277e-05
HCM	MYBPC3	c.2737+1G>C		essential splice site	1/2912	Pathogenic	0
HCM	MYBPC3	c.2737+2T>A		essential splice site	1/2912	Pathogenic	0
HCM	MYBPC3	c.2747G>A	p.W916X	nonsense	1/2912	Pathogenic	0
HCM	MYBPC3	c.2780_2781delCA		frameshift	1/2912	Pathogenic	0
HCM	MYBPC3	c.2827C>T	p.R943X	nonsense	7/2912	Pathogenic	1.7e-05
HCM	MYBPC3	c.2828G>A	p.R943Q	missense	1/2912	VUS	2.554e-05
HCM	MYBPC3	c.2833_2834delCG		frameshift	1/2912	Pathogenic	0
HCM	MYBPC3	c.2864_2865delCT		frameshift	6/2912	Pathogenic	0
HCM	MYBPC3	c.2873C>T	p.T958I	missense	3/2912	VUS favour benign	6.506e-05
HCM	MYBPC3	c.2875_2876delAC	p.Thr959GlyfsX91	frameshift	1/2912	Pathogenic	0
HCM	MYBPC3	c.2882C>T	p.P961L	missense	2/2912	VUS	4.813e-05
HCM	MYBPC3	c.2905C>T	p.Q969X	nonsense	3/2912	Pathogenic	0
HCM	MYBPC3	c.2905+1G>A		essential splice site	4/2912	Pathogenic	0
HCM	MYBPC3	c.2905+1G>C		essential splice site	1/2912	Pathogenic	0
HCM	MYBPC3	c.2906-2A>G		essential splice site	1/2912	Pathogenic	0
HCM	MYBPC3	c.2920C>T	p.Q974X	nonsense	3/2912	Pathogenic	0
HCM	MYBPC3	c.2938C>T	p.R980C	missense	1/2912	VUS	6.245e-05
HCM	MYBPC3	c.2939G>A	p.R980H	missense	1/2912	VUS	0
HCM	MYBPC3	c.2943_2947delGACCA		frameshift	2/2912	Pathogenic	0
HCM	MYBPC3	c.2953A>T	p.K985X	nonsense	1/2912	Pathogenic	0
HCM	MYBPC3	c.2965G>T	p.E989X	nonsense	1/2912	Pathogenic	0
HCM	MYBPC3	c.2993A>G	p.Q998R	missense	1/2912	VUS favour pathogenic	0
HCM	MYBPC3	c.3040delC	p.Leu1014TrpfsX6	frameshift	1/2912	Pathogenic	0
HCM	MYBPC3	c.3049G>A	p.E1017K	missense	1/2912	VUS favour benign	8.516e-05
HCM	MYBPC3	c.3064C>T	p.R1022C	missense	4/2912	VUS favour pathogenic	8.4e-06
HCM	MYBPC3	c.3065G>C	p.R1022P	missense	1/2912	VUS favour pathogenic	2.52e-05
HCM	MYBPC3	c.3065G>A	p.R1022H	missense	1/2912	VUS favour pathogenic	0
HCM	MYBPC3	c.3068_3069insA	p.Asn1023LysfsX28	frameshift	1/2912	Pathogenic	0
HCM	MYBPC3	c.3083C>G	p.T1028S	missense	1/2912	VUS	0
HCM	MYBPC3	c.3098G>A	p.R1033Q	missense	1/2912	VUS	0
HCM	MYBPC3	c.3166_3167insG	p.Ala1056GlyfsX9	frameshift	1/2912	Pathogenic	0
HCM	MYBPC3	c.3181C>T	p.Q1061X	nonsense	1/2912	Pathogenic	1.675e-05
HCM	MYBPC3	c.3190+1G>A		essential splice site	3/2912	Pathogenic	0
HCM	MYBPC3	c.3190+2T>G		essential splice site	2/2912	Pathogenic	1.689e-05
HCM	MYBPC3	c.3192_3193insC	p.Lys1065GlnfsX12	frameshift	2/2912	Pathogenic	0
HCM	MYBPC3	c.3226_3227insT		frameshift	6/2912	Pathogenic	0
HCM	MYBPC3	c.3233G>A	p.W1078X	nonsense	3/2912	Pathogenic	2.27e-05
HCM	MYBPC3	c.3253G>T	p.E1085X	nonsense	1/2912	Pathogenic	0
HCM	MYBPC3	c.3277G>T	p.G1093C	missense	1/2912	VUS	2.053e-05
HCM	MYBPC3	c.3281A>T	p.N1094I	missense	1/2912	VUS	0
HCM	MYBPC3	c.3286G>T	p.E1096X	nonsense	1/2912	Pathogenic	0
HCM	MYBPC3	c.3288delG		frameshift	1/2912	Pathogenic	0
HCM	MYBPC3	c.3330+2T>G		essential splice site	11/2912	Pathogenic	0
HCM	MYBPC3	c.3331-1G>A		essential splice site	1/2912	Pathogenic	0
HCM	MYBPC3	c.3332_3335dupAGTG	p.W1112X	nonsense	1/2912	Pathogenic	0
HCM	MYBPC3	c.3335G>A	p.W1112X	nonsense	1/2912	Pathogenic	0
HCM	MYBPC3	c.3373G>A	p.V1125M	missense	1/2912	VUS favour pathogenic	2.276e-05
HCM	MYBPC3	c.3408C>A	p.Y1136X	nonsense	1/2912	Pathogenic	0
HCM	MYBPC3	c.3413G>C	p.R1138P	missense	1/2912	VUS	0
HCM	MYBPC3	c.3415G>A	p.V1139I	missense	1/2912	VUS	8.754e-05
HCM	MYBPC3	c.3476_3477delTT		frameshift	1/2912	Pathogenic	0
HCM	MYBPC3	c.3476_3479dupTTAT	p.Pro1161TyrfsX9	frameshift	1/2912	Pathogenic	0
HCM	MYBPC3	c.3491-2A>T		essential splice site	3/2912	Pathogenic	0
HCM	MYBPC3	c.3548T>G	p.F1183C	missense	1/2912	Likely Pathogenic	0
HCM	MYBPC3	c.3580G>A	p.A1194T	missense	1/2912	VUS	8.35e-06
HCM	MYBPC3	c.3600_3609delCTGCTGTGCT		frameshift	0/2912	Pathogenic	0
HCM	MYBPC3	c.3605G>A	p.C1202Y	missense	1/2912	Likely Pathogenic	0
HCM	MYBPC3	c.3624delC		frameshift	2/2912	Pathogenic	0
HCM	MYBPC3	c.3624_3625insC	p.Lys1209GlnfsX33	frameshift	2/2912	Pathogenic	0
HCM	MYBPC3	c.3627+1G>A		essential splice site	2/2912	Pathogenic	0
HCM	MYBPC3	c.3676C>T	p.R1226C	missense	1/2912	VUS	5.805e-05
HCM	MYBPC3	c.3690_3691delCA	p.Phe1230LeufsX11	frameshift	1/2912	Pathogenic	0
HCM	MYBPC3	c.3694A>T	p.K1232X	nonsense	1/2912	Pathogenic	0
HCM	MYBPC3	c.3697C>T	p.Q1233X	nonsense	9/2912	Pathogenic	8.29e-06
HCM	MYBPC3	c.3735delC		frameshift	1/2912	Likely Pathogenic	0
HCM	MYBPC3	c.3742G>A	p.G1248R	missense	1/2912	VUS	3.324e-05
HCM	MYBPC3	c.3742_3759dup	p.Gly1248_Cys1253dup	inframe	4/2912	Likely Pathogenic	0
HCM	MYBPC3	c.3746G>T	p.G1249V	missense	1/2912	VUS	0
HCM	MYBPC3	c.3753T>G	p.Y1251X	nonsense	1/2912	Pathogenic	0
HCM	MYBPC3	c.3763G>A	p.A1255T	missense	1/2912	VUS favour pathogenic	7.504e-05
HCM	MYBPC3	c.3767_3769delCCA	p.Thr1256del	inframe	3/2912	Likely Pathogenic	0
HCM	MYBPC3	c.3776delA		frameshift	1/2912	Pathogenic	0
HCM	MYBPC3	c.3791G>A	p.C1264Y	missense	1/2912	VUS	8.42e-06
HCM	MYBPC3	c.3797G>A	p.C1266Y	missense	1/2912	Likely Pathogenic	0
HCM	MYBPC3	c.3811C>T	p.R1271X	nonsense	1/2912	Pathogenic	2.571e-05
HCM	MYBPC3	c.3815-1G>A		essential splice site	1/2912	Pathogenic	0
HCM	MYBPC3	c.3825A>G	p.X1275TrpextX77	nonsense	1/2912	Likely Pathogenic	0
HCM	MYH7	c.28G>C	p.G10R	missense	2/2912	VUS favour pathogenic	7.434e-05
HCM	MYH7	c.49C>T	p.R17C	missense	2/2912	Likely Pathogenic	0
HCM	MYH7	c.115G>A	p.V39M	missense	1/2912	VUS	5.768e-05
HCM	MYH7	c.135G>T	p.E45D	missense	1/2912	VUS	0
HCM	MYH7	c.137T>G	p.F46C	missense	1/2912	VUS	0
HCM	MYH7	c.161G>A	p.R54Q	missense	1/2912	VUS	1.649e-05
HCM	MYH7	c.293A>T	p.E98V	missense	1/2912	VUS favour pathogenic	0
HCM	MYH7	c.343T>C	p.Y115H	missense	1/2912	Pathogenic	8.24e-06
HCM	MYH7	c.427C>T	p.R143W	missense	1/2912	VUS favour pathogenic	4.942e-05
HCM	MYH7	c.428G>A	p.R143Q	missense	5/2912	Likely Pathogenic	8.24e-06
HCM	MYH7	c.438G>T	p.K146N	missense	1/2912	Likely Pathogenic	0
HCM	MYH7	c.505A>G	p.R169G	missense	1/2912	Likely Pathogenic	0
HCM	MYH7	c.506G>A	p.R169K	missense	1/2912	Likely Pathogenic	0
HCM	MYH7	c.507A>T	p.R169S	missense	1/2912	Likely Pathogenic	0
HCM	MYH7	c.596C>T	p.A199V	missense	2/2912	Likely Pathogenic	0
HCM	MYH7	c.611G>T	p.R204L	missense	4/2912	VUS	0
HCM	MYH7	c.619A>C	p.K207Q	missense	1/2912	VUS favour pathogenic	0
HCM	MYH7	c.632C>T	p.P211L	missense	1/2912	VUS	2.471e-05
HCM	MYH7	c.707T>C	p.V236A	missense	1/2912	VUS favour pathogenic	0
HCM	MYH7	c.715G>A	p.D239N	missense	4/2912	Likely Pathogenic	0
HCM	MYH7	c.727C>T	p.R243C	missense	1/2912	VUS favour pathogenic	0
HCM	MYH7	c.739T>C	p.F247L	missense	1/2912	Likely Pathogenic	0
HCM	MYH7	c.743T>C	p.I248T	missense	1/2912	Likely Pathogenic	0
HCM	MYH7	c.746G>A	p.R249Q	missense	1/2912	Pathogenic	0
HCM	MYH7	c.748A>G	p.I250V	missense	1/2912	VUS favour pathogenic	0
HCM	MYH7	c.788T>C	p.I263T	missense	3/2912	Likely Pathogenic	0
HCM	MYH7	c.799C>G	p.L267V	missense	1/2912	Likely Pathogenic	0
HCM	MYH7	c.830T>C	p.L277P	missense	1/2912	VUS favour pathogenic	0
HCM	MYH7	c.848A>G	p.Y283C	missense	1/2912	Likely Pathogenic	0
HCM	MYH7	c.872C>T	p.S291F	missense	2/2912	Likely Pathogenic	0
HCM	MYH7	c.920C>T	p.P307L	missense	1/2912	VUS favour pathogenic	0
HCM	MYH7	c.968T>C	p.I323T	missense	1/2912	VUS	7.549e-05
HCM	MYH7	c.968T>A	p.I323N	missense	1/2912	Likely Pathogenic	0
HCM	MYH7	c.976G>C	p.A326P	missense	1/2912	VUS	6.783e-05
HCM	MYH7	c.1003G>T	p.A335S	missense	2/2912	VUS favour pathogenic	0
HCM	MYH7	c.1012G>A	p.V338M	missense	2/2912	Likely Pathogenic	0
HCM	MYH7	c.1013T>C	p.V338A	missense	1/2912	VUS	0
HCM	MYH7	c.1060G>A	p.G354S	missense	1/2912	Likely Pathogenic	0
HCM	MYH7	c.1063G>A	p.A355T	missense	3/2912	VUS favour pathogenic	0
HCM	MYH7	c.1132A>C	p.T378P	missense	1/2912	VUS	0
HCM	MYH7	c.1148A>G	p.K383R	missense	1/2912	VUS	0
HCM	MYH7	c.1157A>G	p.Y386C	missense	1/2912	Likely Pathogenic	0
HCM	MYH7	c.1166G>A	p.G389E	missense	1/2912	VUS favour pathogenic	0
HCM	MYH7	c.1207C>T	p.R403W	missense	4/2912	Pathogenic	0
HCM	MYH7	c.1208G>A	p.R403Q	missense	11/2912	Pathogenic	0
HCM	MYH7	c.1220G>T	p.G407V	missense	1/2912	VUS	0
HCM	MYH7	c.1283C>T	p.A428V	missense	2/2912	VUS favour pathogenic	0
HCM	MYH7	c.1315A>T	p.M439L	missense	1/2912	VUS favour pathogenic	1.647e-05
HCM	MYH7	c.1318G>A	p.V440M	missense	2/2912	Likely Pathogenic	0
HCM	MYH7	c.1324C>T	p.R442C	missense	1/2912	Pathogenic	8.24e-06
HCM	MYH7	c.1352A>C	p.Q451P	missense	1/2912	VUS	0
HCM	MYH7	c.1357C>T	p.R453C	missense	13/2912	Pathogenic	0
HCM	MYH7	c.1357C>A	p.R453S	missense	1/2912	Likely Pathogenic	0
HCM	MYH7	c.1358G>A	p.R453H	missense	2/2912	Likely Pathogenic	0
HCM	MYH7	c.1370T>C	p.I457T	missense	3/2912	Likely Pathogenic	8.24e-06
HCM	MYH7	c.1405G>A	p.D469N	missense	1/2912	VUS favour pathogenic	8.24e-06
HCM	MYH7	c.1426C>G	p.L476V	missense	1/2912	VUS	0
HCM	MYH7	c.1436A>G	p.N479S	missense	1/2912	Likely Pathogenic	0
HCM	MYH7	c.1477_1478delAT		frameshift	1/2912	VUS	0
HCM	MYH7	c.1490A>G	p.E497G	missense	1/2912	Likely Pathogenic	0
HCM	MYH7	c.1491G>T	p.E497D	missense	5/2912	Likely Pathogenic	0
HCM	MYH7	c.1496A>G	p.E499G	missense	1/2912	VUS favour pathogenic	0
HCM	MYH7	c.1499A>C	p.E500A	missense	1/2912	VUS favour pathogenic	0
HCM	MYH7	c.1514G>T	p.G505V	missense	1/2912	VUS	0
HCM	MYH7	c.1541G>A	p.G514D	missense	1/2912	VUS	0
HCM	MYH7	c.1549C>A	p.L517M	missense	1/2912	VUS favour pathogenic	0
HCM	MYH7	c.1562T>C	p.I521T	missense	1/2912	Likely Pathogenic	0
HCM	MYH7	c.1608G>T	p.E536D	missense	1/2912	Likely Pathogenic	0
HCM	MYH7	c.1727A>G	p.H576R	missense	2/2912	Likely Pathogenic	8.24e-06
HCM	MYH7	c.1750G>C	p.G584R	missense	22/2912	Likely Pathogenic	0
HCM	MYH7	c.1757T>C	p.V586A	missense	2/2912	Likely Pathogenic	0
HCM	MYH7	c.1759G>A	p.D587N	missense	1/2912	VUS favour pathogenic	0
HCM	MYH7	c.1816G>A	p.V606M	missense	9/2912	Pathogenic	0
HCM	MYH7	c.1871A>G	p.Y624C	missense	1/2912	VUS favour pathogenic	0
HCM	MYH7	c.1969A>C	p.K657Q	missense	1/2912	Likely Pathogenic	0
HCM	MYH7	c.1987C>T	p.R663C	missense	8/2912	Likely Pathogenic	0
HCM	MYH7	c.1988G>A	p.R663H	missense	20/2912	Pathogenic	1.648e-05
HCM	MYH7	c.2011C>T	p.R671C	missense	1/2912	Likely Pathogenic	0
HCM	MYH7	c.2052G>A	p.M684I	missense	1/2912	VUS favour benign	8.4e-06
HCM	MYH7	c.2069T>C	p.M690T	missense	1/2912	Pathogenic	0
HCM	MYH7	c.2080C>T	p.R694C	missense	1/2912	Likely Pathogenic	1.659e-05
HCM	MYH7	c.2101G>A	p.G701S	missense	1/2912	VUS favour pathogenic	0
HCM	MYH7	c.2105T>A	p.I702N	missense	1/2912	Pathogenic	0
HCM	MYH7	c.2123G>C	p.G708A	missense	1/2912	Pathogenic	0
HCM	MYH7	c.2129C>A	p.P710H	missense	1/2912	Likely Pathogenic	0
HCM	MYH7	c.2129C>T	p.P710L	missense	1/2912	Likely Pathogenic	0
HCM	MYH7	c.2146G>A	p.G716R	missense	7/2912	Pathogenic	0
HCM	MYH7	c.2155C>T	p.R719W	missense	5/2912	Pathogenic	0
HCM	MYH7	c.2156G>A	p.R719Q	missense	11/2912	Pathogenic	0
HCM	MYH7	c.2167C>T	p.R723C	missense	9/2912	Pathogenic	2.471e-05
HCM	MYH7	c.2167C>G	p.R723G	missense	1/2912	Pathogenic	0
HCM	MYH7	c.2178C>A	p.N726K	missense	1/2912	VUS favour pathogenic	0
HCM	MYH7	c.2191C>G	p.P731A	missense	1/2912	Likely Pathogenic	0
HCM	MYH7	c.2198G>A	p.G733E	missense	2/2912	Likely Pathogenic	0
HCM	MYH7	c.2206A>G	p.I736V	missense	1/2912	VUS	8.24e-06
HCM	MYH7	c.2207T>C	p.I736T	missense	5/2912	Likely Pathogenic	0
HCM	MYH7	c.2217G>T	p.R739S	missense	1/2912	Likely Pathogenic	0
HCM	MYH7	c.2221G>C	p.G741R	missense	1/2912	Pathogenic	0
HCM	MYH7	c.2221G>T	p.G741W	missense	5/2912	Pathogenic	0
HCM	MYH7	c.2221G>A	p.G741R	missense	3/2912	Pathogenic	0
HCM	MYH7	c.2246T>A	p.L749Q	missense	1/2912	Likely Pathogenic	0
HCM	MYH7	c.2285A>G	p.K762R	missense	1/2912	Pathogenic	0
HCM	MYH7	c.2287G>A	p.V763M	missense	3/2912	Likely Pathogenic	0
HCM	MYH7	c.2296A>C	p.K766Q	missense	1/2912	Pathogenic	0
HCM	MYH7	c.2302G>A	p.G768R	missense	4/2912	Likely Pathogenic	0
HCM	MYH7	c.2342T>C	p.L781P	missense	1/2912	Likely Pathogenic	0
HCM	MYH7	c.2389G>A	p.A797T	missense	12/2912	Pathogenic	3.296e-05
HCM	MYH7	c.2401T>A	p.Y801N	missense	1/2912	VUS	0
HCM	MYH7	c.2425G>T	p.D809Y	missense	1/2912	VUS	4.95e-05
HCM	MYH7	c.2432T>C	p.L811P	missense	1/2912	Likely Pathogenic	0
HCM	MYH7	c.2462T>C	p.F821S	missense	1/2912	VUS	0
HCM	MYH7	c.2470G>C	p.V824L	missense	1/2912	VUS favour pathogenic	0
HCM	MYH7	c.2471T>C	p.V824A	missense	1/2912	Likely Pathogenic	0
HCM	MYH7	c.2498A>G	p.Y833C	missense	1/2912	VUS	0
HCM	MYH7	c.2502C>G	p.F834L	missense	1/2912	Pathogenic	0
HCM	MYH7	c.2525G>A	p.S842N	missense	1/2912	Pathogenic	0
HCM	MYH7	c.2539A>G	p.K847E	missense	4/2912	Likely Pathogenic	0
HCM	MYH7	c.2539_2541delAAG		inframe	3/2912	Likely Pathogenic	0
HCM	MYH7	c.2543A>G	p.E848G	missense	1/2912	Likely Pathogenic	0
HCM	MYH7	c.2546T>C	p.M849T	missense	1/2912	Likely Pathogenic	0
HCM	MYH7	c.2555T>C	p.M852T	missense	1/2912	VUS favour pathogenic	0
HCM	MYH7	c.2570C>T	p.T857I	missense	1/2912	VUS	0
HCM	MYH7	c.2572C>T	p.R858C	missense	1/2912	VUS favour pathogenic	0
HCM	MYH7	c.2572C>G	p.R858G	missense	1/2912	VUS	0
HCM	MYH7	c.2602G>C	p.A868P	missense	1/2912	Likely Pathogenic	0
HCM	MYH7	c.2606G>A	p.R869H	missense	1/2912	VUS favour pathogenic	3.295e-05
HCM	MYH7	c.2608C>T	p.R870C	missense	2/2912	VUS	8.24e-06
HCM	MYH7	c.2609G>A	p.R870H	missense	3/2912	Pathogenic	0
HCM	MYH7	c.2623_2625delGAG	p.Glu875del	inframe	2/2912	Pathogenic	0
HCM	MYH7	c.2627_2629delAGA	p.Lys876del	inframe	1/2912	VUS favour pathogenic	0
HCM	MYH7	c.2644C>G	p.Q882E	missense	1/2912	VUS favour pathogenic	0
HCM	MYH7	c.2681A>G	p.E894G	missense	4/2912	Likely Pathogenic	0
HCM	MYH7	c.2692C>G	p.L898V	missense	1/2912	Likely Pathogenic	0
HCM	MYH7	c.2699A>G	p.D900G	missense	1/2912	VUS favour pathogenic	0
HCM	MYH7	c.2708A>G	p.E903G	missense	1/2912	Likely Pathogenic	0
HCM	MYH7	c.2716G>A	p.D906N	missense	1/2912	VUS favour pathogenic	0
HCM	MYH7	c.2717A>G	p.D906G	missense	4/2912	Pathogenic	0
HCM	MYH7	c.2719C>A	p.Q907K	missense	2/2912	VUS	0
HCM	MYH7	c.2722C>G	p.L908V	missense	16/2912	Pathogenic	0
HCM	MYH7	c.2725A>G	p.I909V	missense	1/2912	VUS	0
HCM	MYH7	c.2742G>T	p.Q914H	missense	1/2912	Likely Pathogenic	0
HCM	MYH7	c.2744T>C	p.L915P	missense	2/2912	Pathogenic	0
HCM	MYH7	c.2746G>A	p.E916K	missense	1/2912	VUS favour pathogenic	0
HCM	MYH7	c.2770G>A	p.E924K	missense	4/2912	Pathogenic	0
HCM	MYH7	c.2779G>A	p.E927K	missense	3/2912	VUS favour pathogenic	0
HCM	MYH7	c.2782G>A	p.D928N	missense	1/2912	Likely Pathogenic	0
HCM	MYH7	c.2783A>C	p.D928A	missense	1/2912	VUS	0
HCM	MYH7	c.2788G>A	p.E930K	missense	3/2912	Pathogenic	0
HCM	MYH7	c.2788G>C	p.E930Q	missense	2/2912	Likely Pathogenic	0
HCM	MYH7	c.2791_2793delGAG		inframe	1/2912	Pathogenic	0
HCM	MYH7	c.2845G>A	p.E949K	missense	1/2912	Likely Pathogenic	0
HCM	MYH7	c.2846A>T	p.E949V	missense	1/2912	VUS favour pathogenic	8.24e-06
HCM	MYH7	c.2899G>A	p.E967K	missense	1/2912	Likely Pathogenic	0
HCM	MYH7	c.3133C>T	p.R1045C	missense	3/2912	VUS favour pathogenic	1.648e-05
HCM	MYH7	c.3134G>T	p.R1045L	missense	2/2912	Likely Pathogenic	1.648e-05
HCM	MYH7	c.3158G>A	p.R1053Q	missense	1/2912	Likely Pathogenic	7.414e-05
HCM	MYH7	c.3169G>A	p.G1057S	missense	2/2912	VUS favour pathogenic	8.24e-06
HCM	MYH7	c.3236G>A	p.R1079Q	missense	1/2912	VUS	8.24e-06
HCM	MYH7	c.3346G>A	p.E1116K	missense	1/2912	Likely Pathogenic	0
HCM	MYH7	c.3626A>G	p.N1209S	missense	1/2912	VUS	0
HCM	MYH7	c.3637G>A	p.V1213M	missense	1/2912	VUS	0
HCM	MYH7	c.3664A>G	p.S1222G	missense	1/2912	VUS favour pathogenic	0
HCM	MYH7	c.3830G>A	p.R1277Q	missense	1/2912	VUS	4.118e-05
HCM	MYH7	c.3967G>A	p.V1323I	missense	1/2912	VUS favour benign	0
HCM	MYH7	c.3994G>A	p.A1332T	missense	2/2912	VUS favour pathogenic	1.699e-05
HCM	MYH7	c.4066G>A	p.E1356K	missense	1/2912	Likely Pathogenic	0
HCM	MYH7	c.4078G>A	p.V1360I	missense	1/2912	VUS	5.773e-05
HCM	MYH7	c.4124A>G	p.Y1375C	missense	1/2912	Likely Pathogenic	0
HCM	MYH7	c.4130C>T	p.T1377M	missense	7/2912	VUS favour pathogenic	0
HCM	MYH7	c.4135G>A	p.A1379T	missense	2/2912	Pathogenic	0
HCM	MYH7	c.4136C>A	p.A1379D	missense	1/2912	VUS favour pathogenic	0
HCM	MYH7	c.4145G>A	p.R1382Q	missense	2/2912	Likely Pathogenic	0
HCM	MYH7	c.4156C>T	p.L1386F	missense	1/2912	VUS favour pathogenic	0
HCM	MYH7	c.4258C>T	p.R1420W	missense	1/2912	VUS favour pathogenic	8.24e-06
HCM	MYH7	c.4259G>A	p.R1420Q	missense	1/2912	VUS favour pathogenic	0
HCM	MYH7	c.4283T>C	p.L1428S	missense	1/2912	Likely Pathogenic	3.295e-05
HCM	MYH7	c.4436C>T	p.T1479I	missense	1/2912	VUS favour pathogenic	0
HCM	MYH7	c.4525A>C	p.I1509L	missense	1/2912	VUS	1.647e-05
HCM	MYH7	c.4537A>T	p.T1513S	missense	2/2912	VUS	0
HCM	MYH7	c.4540G>A	p.E1514K	missense	1/2912	VUS	0
HCM	MYH7	c.4816C>T	p.R1606C	missense	1/2912	Likely Pathogenic	0
HCM	MYH7	c.4817G>A	p.R1606H	missense	3/2912	VUS	4.942e-05
HCM	MYH7	c.4864C>T	p.L1622F	missense	1/2912	VUS favour pathogenic	0
HCM	MYH7	c.5020G>A	p.V1674M	missense	1/2912	VUS	2.471e-05
HCM	MYH7	c.5135G>A	p.R1712Q	missense	8/2912	Likely Pathogenic	8.24e-06
HCM	MYH7	c.5156A>G	p.Q1719R	missense	1/2912	VUS favour pathogenic	0
HCM	MYH7	c.5192A>T	p.D1731V	missense	1/2912	VUS favour pathogenic	0
HCM	MYH7	c.5287G>A	p.A1763T	missense	2/2912	Likely Pathogenic	4.118e-05
HCM	MYH7	c.5326A>G	p.S1776G	missense	2/2912	VUS favour pathogenic	3.295e-05
HCM	MYH7	c.5332C>T	p.H1778Y	missense	1/2912	VUS	0
HCM	MYH7	c.5341C>T	p.R1781C	missense	1/2912	Pathogenic	0
HCM	MYH7	c.5342G>A	p.R1781H	missense	2/2912	Likely Pathogenic	8.24e-06
HCM	MYH7	c.5344A>G	p.M1782V	missense	1/2912	Likely Pathogenic	0
HCM	MYH7	c.5380C>A	p.Q1794K	missense	2/2912	Likely Pathogenic	0
HCM	MYH7	c.5561C>T	p.T1854M	missense	1/2912	VUS favour pathogenic	3.302e-05
HCM	MYH7	c.5696T>C	p.V1899A	missense	1/2912	VUS	8.24e-06
HCM	MYH7	c.5704G>C	p.E1902Q	missense	1/2912	VUS favour pathogenic	7.413e-05
HCM	MYH7	c.5749G>T	p.V1917F	missense	1/2912	VUS favour pathogenic	0
HCM	MYL2	c.45_46delinsT	p.Asn16fs	frameshift	1/2650	VUS favour pathogenic	0
HCM	MYL2	c.64G>A	p.E22K	missense	2/2650	Likely Pathogenic	8.27e-06
HCM	MYL2	c.80A>G	p.Q27R	missense	1/2650	Likely Pathogenic	0
HCM	MYL2	c.84A>T	p.E28D	missense	1/2650	VUS favour pathogenic	0
HCM	MYL2	c.119G>A	p.R40K	missense	1/2650	VUS	0
HCM	MYL2	c.142G>T	p.D48Y	missense	1/2650	VUS favour pathogenic	0
HCM	MYL2	c.163G>T	p.A55S	missense	1/2650	VUS	0
HCM	MYL2	c.170G>A	p.G57E	missense	2/2650	Likely Pathogenic	0
HCM	MYL2	c.173G>A	p.R58Q	missense	5/2650	Pathogenic	8.28e-06
HCM	MYL2	c.184A>T	p.K62X	nonsense	1/2650	VUS favour pathogenic	0
HCM	MYL2	c.193G>A	p.E65K	missense	1/2650	Likely Pathogenic	0
HCM	MYL2	c.239C>A	p.T80N	missense	2/2650	Likely Pathogenic	0
HCM	MYL2	c.260G>C	p.G87A	missense	2/2650	Likely Pathogenic	0
HCM	MYL2	c.275G>T	p.G92V	missense	1/2650	Likely Pathogenic	0
HCM	MYL2	c.313G>A	p.V105M	missense	2/2650	VUS	0
HCM	MYL2	c.358C>T	p.R120W	missense	1/2650	VUS favour pathogenic	0
HCM	MYL2	c.374C>T	p.T125M	missense	1/2650	VUS favour benign	4.118e-05
HCM	MYL2	c.392C>G	p.S131C	missense	1/2650	VUS favour pathogenic	0
HCM	MYL2	c.402G>C	p.E134D	missense	1/2650	VUS favour pathogenic	0
HCM	MYL2	c.428C>T	p.P143L	missense	1/2650	VUS	2.475e-05
HCM	MYL2	c.459G>C	p.K153N	missense	2/2650	VUS	2.472e-05
HCM	MYL2	c.482A>G	p.H161R	missense	1/2650	Likely Pathogenic	0
HCM	MYL2	c.485G>A	p.G162E	missense	3/2650	Likely Pathogenic	0
HCM	MYL3	c.11A>G	p.K4R	missense	1/2650	VUS	0
HCM	MYL3	c.170C>G	p.A57G	missense	2/2650	Likely Pathogenic	9.066e-05
HCM	MYL3	c.187C>T	p.R63C	missense	1/2650	VUS	8.24e-06
HCM	MYL3	c.281G>A	p.R94H	missense	4/2650	Likely Pathogenic	0
HCM	MYL3	c.338C>T	p.T113I	missense	1/2650	VUS	0
HCM	MYL3	c.427G>A	p.E143K	missense	3/2650	VUS	0
HCM	MYL3	c.446T>C	p.M149T	missense	1/2650	VUS	8.24e-06
HCM	MYL3	c.460C>T	p.R154C	missense	2/2650	VUS favour pathogenic	1.647e-05
HCM	MYL3	c.461G>A	p.R154H	missense	2/2650	VUS favour pathogenic	2.471e-05
HCM	MYL3	c.466G>A	p.V156M	missense	2/2650	VUS	1.647e-05
HCM	MYL3	c.466G>T	p.V156L	missense	1/2650	VUS	0
HCM	MYL3	c.517A>G	p.M173V	missense	2/2650	VUS favour pathogenic	0
HCM	MYL3	c.520G>C	p.A174P	missense	1/2650	VUS	0
HCM	MYOZ2	c.29A>G	p.Q10R	missense	1/632	VUS	0
HCM	NEXN	c.341_342delAA	p.Gln114ArgfsX16	frameshift	1/632	VUS favour pathogenic	0
HCM	NEXN	c.392A>G	p.Q131R	missense	1/632	VUS	3.313e-05
HCM	NEXN	c.893C>G	p.T298R	missense	1/632	VUS favour benign	9.984e-05
HCM	NEXN	c.1112C>T	p.P371L	missense	1/632	VUS	6.133e-05
HCM	NEXN	c.1366G>A	p.G456R	missense	1/632	VUS	8.36e-06
HCM	NEXN	c.1453G>A	p.E485K	missense	1/632	VUS	5.008e-05
HCM	NEXN	c.1457C>G	p.A486G	missense	1/632	VUS	0
HCM	NEXN	c.1937C>A	p.P646Q	missense	1/632	VUS	0
HCM	PLN	c.116T>G	p.L39X	nonsense	1/632	Pathogenic	8.24e-06
HCM	PLN	c.152T>C	p.L51P	missense	1/632	VUS favour pathogenic	0
HCM	PRKAG2	c.166G>A	p.G56R	missense	1/2438	VUS	5.281e-05
HCM	PRKAG2	c.186G>T	p.K62N	missense	1/2438	VUS	0
HCM	PRKAG2	c.425C>T	p.T142I	missense	1/2438	VUS	7.434e-05
HCM	PRKAG2	c.428C>T	p.S143L	missense	1/2438	VUS	8.26e-06
HCM	PRKAG2	c.532G>A	p.E178K	missense	1/2438	VUS	0
HCM	PRKAG2	c.593_594insC	p.Asp199fs	frameshift	1/2438	VUS	0
HCM	PRKAG2	c.722G>A	p.G241D	missense	1/2438	VUS	0
HCM	PRKAG2	c.865G>A	p.V289I	missense	1/2438	VUS	8.91e-06
HCM	PRKAG2	c.905G>A	p.R302Q	missense	3/2438	Pathogenic	0
HCM	PRKAG2	c.1006G>A	p.V336I	missense	1/2438	VUS	0
HCM	PRKAG2	c.1030C>T	p.H344Y	missense	1/2438	Likely Pathogenic	0
HCM	PRKAG2	c.1267C>A	p.Q423K	missense	1/2438	VUS	3.295e-05
HCM	PRKAG2	c.1315A>G	p.I439V	missense	1/2438	VUS	2.471e-05
HCM	PRKAG2	c.1508A>G	p.Q503R	missense	1/2438	VUS	1.647e-05
HCM	PRKAG2	c.1516G>C	p.E506Q	missense	1/2438	Likely Pathogenic	0
HCM	PRKAG2	c.1592G>A	p.R531Q	missense	4/2438	Pathogenic	0
HCM	PRKAG2	c.1592G>T	p.R531L	missense	1/2438	VUS favour pathogenic	0
HCM	PRKAG2	c.1687C>T	p.Q563X	nonsense	1/2438	VUS	8.24e-06
HCM	TNNI3	c.167T>C	p.I56T	missense	1/2912	VUS favour pathogenic	2.453e-05
HCM	TNNI3	c.236G>T	p.R79L	missense	2/2912	VUS	4.684e-05
HCM	TNNI3	c.368C>T	p.T123M	missense	1/2912	VUS	2.526e-05
HCM	TNNI3	c.422G>A	p.R141Q	missense	5/2912	Likely Pathogenic	0
HCM	TNNI3	c.428C>A	p.T143N	missense	3/2912	VUS	2.49e-05
HCM	TNNI3	c.431T>C	p.L144P	missense	1/2912	Pathogenic	0
HCM	TNNI3	c.433C>G	p.R145G	missense	1/2912	Pathogenic	0
HCM	TNNI3	c.433C>T	p.R145W	missense	3/2912	Pathogenic	8.3e-06
HCM	TNNI3	c.434G>A	p.R145Q	missense	4/2912	Likely Pathogenic	2.49e-05
HCM	TNNI3	c.470C>T	p.A157V	missense	8/2912	Pathogenic	0
HCM	TNNI3	c.484C>T	p.R162W	missense	2/2912	VUS	3.328e-05
HCM	TNNI3	c.485G>C	p.R162P	missense	1/2912	Likely Pathogenic	0
HCM	TNNI3	c.485G>A	p.R162Q	missense	8/2912	Likely Pathogenic	2.498e-05
HCM	TNNI3	c.497C>T	p.S166F	missense	1/2912	VUS favour pathogenic	8.34e-06
HCM	TNNI3	c.509G>A	p.R170Q	missense	2/2912	Pathogenic	0
HCM	TNNI3	c.526G>A	p.V176M	missense	1/2912	VUS favour pathogenic	0
HCM	TNNI3	c.532_534delAAG		inframe	1/2912	Pathogenic	0
HCM	TNNI3	c.557G>A	p.R186Q	missense	3/2912	Pathogenic	0
HCM	TNNI3	c.568G>T	p.D190Y	missense	1/2912	Likely Pathogenic	0
HCM	TNNI3	c.575G>A	p.R192H	missense	2/2912	Likely Pathogenic	0
HCM	TNNI3	c.575G>T	p.R192L	missense	1/2912	Likely Pathogenic	0
HCM	TNNI3	c.579G>C	p.K193N	missense	1/2912	VUS favour pathogenic	0
HCM	TNNI3	c.586G>A	p.D196N	missense	2/2912	VUS favour pathogenic	8.28e-06
HCM	TNNI3	c.592C>G	p.L198V	missense	1/2912	VUS favour pathogenic	0
HCM	TNNI3	c.602T>C	p.M201T	missense	1/2912	Likely Pathogenic	0
HCM	TNNI3	c.610C>T	p.R204C	missense	2/2912	VUS favour pathogenic	0
HCM	TNNI3	c.611G>A	p.R204H	missense	3/2912	Likely Pathogenic	0
HCM	TNNI3	c.625G>A	p.E209K	missense	1/2912	VUS favour pathogenic	0
HCM	TNNT2	c.106G>C	p.A36P	missense	1/2912	VUS	4.945e-05
HCM	TNNT2	c.236T>A	p.I79N	missense	2/2912	Pathogenic	0
HCM	TNNT2	c.238C>T	p.P80S	missense	1/2912	VUS favour pathogenic	0
HCM	TNNT2	c.244G>A	p.G82R	missense	1/2912	Likely Pathogenic	0
HCM	TNNT2	c.247G>A	p.E83K	missense	1/2912	VUS	0
HCM	TNNT2	c.249G>C	p.E83D	missense	1/2912	VUS	0
HCM	TNNT2	c.251G>C	p.R84T	missense	2/2912	VUS favour pathogenic	0
HCM	TNNT2	c.252A>T	p.R84S	missense	2/2912	VUS	0
HCM	TNNT2	c.257A>C	p.D86A	missense	2/2912	Likely Pathogenic	8.5e-06
HCM	TNNT2	c.274C>T	p.R92W	missense	3/2912	Pathogenic	8.24e-06
HCM	TNNT2	c.275G>A	p.R92Q	missense	3/2912	Pathogenic	0
HCM	TNNT2	c.281G>A	p.R94H	missense	4/2912	Likely Pathogenic	0
HCM	TNNT2	c.281G>T	p.R94L	missense	1/2912	Pathogenic	0
HCM	TNNT2	c.283A>G	p.M95V	missense	1/2912	VUS	1.648e-05
HCM	TNNT2	c.311C>T	p.A104V	missense	1/2912	VUS favour pathogenic	8.24e-06
HCM	TNNT2	c.330T>G	p.F110L	missense	1/2912	Likely Pathogenic	0
HCM	TNNT2	c.388C>T	p.R130C	missense	2/2912	Likely Pathogenic	0
HCM	TNNT2	c.421C>T	p.R141W	missense	1/2912	Pathogenic	0
HCM	TNNT2	c.487_489delGAG		inframe	9/2912	Pathogenic	0
HCM	TNNT2	c.534G>C	p.L178F	missense	1/2912	VUS	0
HCM	TNNT2	c.536C>T	p.S179F	missense	2/2912	Likely Pathogenic	0
HCM	TNNT2	c.649A>G	p.K217E	missense	1/2912	VUS	0
HCM	TNNT2	c.652G>T	p.V218L	missense	1/2912	VUS favour benign	3.295e-05
HCM	TNNT2	c.773A>T	p.K258I	missense	2/2912	VUS favour pathogenic	0
HCM	TNNT2	c.785A>G	p.N262S	missense	1/2912	VUS	0
HCM	TNNT2	c.807C>A	p.N269K	missense	1/2912	Likely Pathogenic	0
HCM	TNNT2	c.821+1G>T		essential splice site	1/2912	Likely Pathogenic	0
HCM	TNNT2	c.833G>C	p.R278P	missense	1/2912	VUS favour pathogenic	0
HCM	TNNT2	c.833G>A	p.R278H	missense	1/2912	VUS	2.144e-05
HCM	TNNT2	c.856C>T	p.R286C	missense	2/2912	VUS favour pathogenic	1.119e-05
HCM	TNNT2	c.857G>A	p.R286H	missense	3/2912	VUS favour pathogenic	7.882e-05
HCM	TNNT2	c.860G>A	p.W287X	nonsense	4/2912	Pathogenic	1.137e-05
HCM	TPM1	c.46G>C	p.E16Q	missense	1/2912	Likely Pathogenic	0
HCM	TPM1	c.58G>A	p.D20N	missense	1/2912	VUS	0
HCM	TPM1	c.64G>A	p.A22T	missense	2/2912	VUS favour pathogenic	0
HCM	TPM1	c.82G>A	p.D28N	missense	1/2912	VUS	0
HCM	TPM1	c.82G>C	p.D28H	missense	2/2912	VUS favour pathogenic	0
HCM	TPM1	c.252C>G	p.D84E	missense	1/2912	VUS	8.24e-06
HCM	TPM1	c.305C>A	p.A102D	missense	1/2912	VUS favour pathogenic	0
HCM	TPM1	c.343G>A	p.E115K	missense	1/2912	Likely Pathogenic	0
HCM	TPM1	c.457C>G	p.H153D	missense	1/2912	Pathogenic	0
HCM	TPM1	c.523G>A	p.D175N	missense	4/2912	Pathogenic	0
HCM	TPM1	c.548C>T	p.A183V	missense	1/2912	VUS	0
HCM	TPM1	c.559G>C	p.E187Q	missense	1/2912	Likely Pathogenic	0
HCM	TPM1	c.574G>A	p.E192K	missense	13/2912	Likely Pathogenic	0
HCM	TPM1	c.644C>T	p.S215L	missense	3/2912	VUS favour pathogenic	8.25e-06
HCM	TPM1	c.655G>A	p.D219N	missense	1/2912	Likely Pathogenic	0
HCM	TPM1	c.676A>C	p.K226Q	missense	1/2912	VUS favour pathogenic	0
HCM	TPM1	c.762T>G	p.D254E	missense	1/2912	Likely Pathogenic	0
HCM	TPM1	c.790A>G	p.K264E	missense	1/2912	Likely Pathogenic	0
HCM	TPM1	c.829G>A	p.A277T	missense	2/2912	VUS favour benign	3.461e-05
HCM	TPM1	c.835A>C	p.N279H	missense	1/2912	VUS favour pathogenic	0
HCM	TPM1	c.841A>G	p.M281V	missense	2/2912	VUS	2.681e-05
HCM	TPM1	c.842T>C	p.M281T	missense	1/2912	VUS	0
HCM	TPM1	c.850A>G	p.I284V	missense	1/2912	VUS	0
HCM	TTR	c.190T>C	p.F64L	missense	1/632	VUS favour pathogenic	5.766e-05
HCM	TTR	c.385G>A	p.A129T	missense	1/632	VUS	4.943e-05
DCM	ABCC9	c.169C>T	p.Q57X	nonsense	1/590	Likely Pathogenic	8.24e-06
DCM	ABCC9	c.1142T>A	p.I381N	missense	1/590	VUS - 4	8.25e-06
DCM	ABCC9	c.1358G>C	p.G453A	missense	1/590	VUS - 4	0
DCM	ABCC9	c.1987C>T	p.R663C	missense	1/590	VUS - 4	7.419e-05
DCM	ABCC9	c.2000C>A	p.T667K	missense	1/590	VUS - 4	0
DCM	ABCC9	c.2149G>A	p.A717T	missense	1/590	VUS - 4	0
DCM	ABCC9	c.4352T>C	p.V1451A	missense	1/590	VUS - 4	8.24e-06
DCM	ABCC9	c.4613A>G	p.N1538S	missense	1/590	VUS - 4	8.24e-06
DCM	ACTC1	c.7G>C	p.D3H	missense	1/748	VUS - 4	0
DCM	ACTC1	c.355G>C	p.E119Q	missense	1/748	VUS - 4	0
DCM	ACTC1	c.475G>A	p.D159N	missense	1/748	VUS - 4	0
DCM	ACTC1	c.616+1G>A		essential splice site	1/748	VUS favour pathogenic	0
DCM	ACTC1	c.806T>C	p.I269T	missense	1/748	VUS favour pathogenic	0
DCM	ACTN2	c.343G>A	p.V115M	missense	1/590	VUS favour pathogenic	0
DCM	ACTN2	c.736A>G	p.M246V	missense	1/590	VUS - 4	0
DCM	ACTN2	c.1384G>T	p.A462S	missense	1/590	VUS favour pathogenic	1.655e-05
DCM	ACTN2	c.1714C>T	p.R572W	missense	1/590	VUS - 4	4.946e-05
DCM	ACTN2	c.2003C>G	p.T668R	missense	1/590	VUS - 4	4.942e-05
DCM	CASQ2	c.781T>C	p.W261R	missense	1/121	VUS - 4	0
DCM	CASQ2	c.1090dupG		frameshift	1/121	VUS favour pathogenic	0
DCM	CRYAB	c.487C>T	p.R163C	missense	1/121	VUS - 4	1.647e-05
DCM	CSRP3	c.136A>C	p.S46R	missense	1/590	Likely Pathogenic	3.308e-05
DCM	CSRP3	c.148G>A	p.A50T	missense	1/590	VUS - 3	4.132e-05
DCM	CSRP3	c.509-3_509-2delCA		essential splice site	1/590	VUS - 3	2.472e-05
DCM	CSRP3	c.535A>G	p.T179A	missense	1/590	VUS - 4	1.648e-05
DCM	CTF1	c.341G>A	p.R114H	missense	1/590	Likely Benign	0
DCM	DES	c.38C>T	p.S13F	missense	1/590	Pathogenic	0
DCM	DES	c.127A>G	p.K43E	missense	1/590	VUS - 4	0
DCM	DES	c.193G>A	p.G65S	missense	1/590	VUS - 4	5.656e-05
DCM	DES	c.600delG		frameshift	1/590	Likely Pathogenic	0
DCM	DES	c.735+3A>G	p.Asp214_Glu245del	inframe	1/590	Pathogenic	0
DCM	DES	c.1285C>T	p.R429X	nonsense	1/590	Likely Pathogenic	1.648e-05
DCM	DSC2	c.2446G>A	p.V816M	missense	1/123	VUS - 3	1.648e-05
DCM	DSG2	c.545A>G	p.N182S	missense	1/123	Likely Benign	4.979e-05
DCM	DSG2	c.3040G>A	p.V1014I	missense	1/123	VUS - 4	4.972e-05
DCM	DSP	c.607G>A	p.D203N	missense	1/123	VUS - 4	0
DCM	DSP	c.699G>A	p.W233X	nonsense	1/123	Likely Pathogenic	0
DCM	DSP	c.939+1G>A		essential splice site	1/123	Likely Pathogenic	0
DCM	DSP	c.943C>T	p.R315C	missense	2/123	VUS - 4	7.456e-05
DCM	DSP	c.2848dupA		frameshift	1/123	Likely Pathogenic	0
DCM	DSP	c.6885A>T	p.Q2295H	missense	1/123	VUS - 4	0
DCM	DSP	c.8481_8492del	p.Ser2843_Arg2846del	inframe	1/123	VUS - 3	0
DCM	DSP	c.8495G>T	p.G2832V	missense	1/123	VUS - 4	8.35e-06
DCM	DTNA	c.17G>C	p.G6A	missense	1/121	VUS - 4	0
DCM	EMD	c.571A>G	p.M191V	missense	1/590	Likely Benign	0
DCM	FHL2	c.391C>T	p.R131C	missense	1/121	VUS - 4	0
DCM	LAMA4	c.1901C>G	p.A634G	missense	1/121	VUS - 4	0
DCM	LAMA4	c.2005G>A	p.A669T	missense	1/121	VUS - 4	8.24e-06
DCM	LAMA4	c.2069G>A	p.R690H	missense	1/121	VUS - 4	2.471e-05
DCM	LAMA4	c.2619G>T	p.Q873H	missense	1/121	VUS - 4	0
DCM	LAMA4	c.4415G>A	p.R1472H	missense	1/121	VUS - 3	9.889e-05
DCM	LAMA4	c.4831C>T	p.L1611F	missense	1/121	VUS - 4	0
DCM	LAMP2	c.472A>G	p.T158A	missense	1/223	VUS - 3	2.296e-05
DCM	LAMP2	c.842A>G	p.Y281C	missense	1/223	VUS - 3	0
DCM	LDB3	c.343G>A	p.G115S	missense	1/740	VUS - 3	0
DCM	LDB3	c.530C>A	p.A177D	missense	1/740	VUS - 4	0
DCM	LDB3	c.826C>T	p.R276C	missense	1/740	VUS - 4	8.26e-06
DCM	LDB3	c.899C>A	p.T300N	missense	1/740	VUS favour pathogenic	0
DCM	LDB3	c.1320_1343del	p.Ala442_Pro449del	inframe	1/740	VUS - 4	0
DCM	LDB3	c.1320_1343dup	p.Pro441_Ser448dup	inframe	1/740	VUS - 4	0
DCM	LDB3	c.1472T>A	p.V491E	missense	1/740	VUS - 4	3.305e-05
DCM	LDB3	c.1475C>T	p.T492I	missense	1/740	VUS - 3	0
DCM	LDB3	c.1907G>A	p.C636Y	missense	1/740	VUS - 4	0
DCM	LDB3	c.1910C>T	p.A637V	missense	1/740	VUS - 4	6.594e-05
DCM	LDB3	c.2155A>G	p.K719E	missense	1/740	VUS - 4	0
DCM	LMNA	c.16C>T	p.Q6X	nonsense	1/740	Pathogenic	0
DCM	LMNA	c.154C>G	p.L52V	missense	1/740	Likely Pathogenic	0
DCM	LMNA	c.266G>A	p.R89H	missense	1/740	VUS - 4	0
DCM	LMNA	c.350A>G	p.K117R	missense	1/740	VUS - 4	6.893e-05
DCM	LMNA	c.356G>C	p.R119P	missense	1/740	Likely Pathogenic	0
DCM	LMNA	c.436G>A	p.A146T	missense	1/740	VUS favour pathogenic	0
DCM	LMNA	c.448A>C	p.T150P	missense	1/740	Likely Pathogenic	0
DCM	LMNA	c.481G>A	p.E161K	missense	2/740	Pathogenic	0
DCM	LMNA	c.513+1G>C		essential splice site	1/740	Likely Pathogenic	0
DCM	LMNA	c.673C>T	p.R225X	nonsense	2/740	Pathogenic	0
DCM	LMNA	c.700C>T	p.Q234X	nonsense	1/740	Likely Pathogenic	0
DCM	LMNA	c.739G>A	p.E247K	missense	1/740	VUS - 4	0
DCM	LMNA	c.763delC		frameshift	1/740	Likely Pathogenic	0
DCM	LMNA	c.799T>C	p.Y267H	missense	1/740	Pathogenic	0
DCM	LMNA	c.863C>G	p.A288G	missense	1/740	Likely Pathogenic	0
DCM	LMNA	c.868G>A	p.E290K	missense	1/740	VUS favour pathogenic	0
DCM	LMNA	c.949G>A	p.E317K	missense	1/740	Likely Pathogenic	0
DCM	LMNA	c.958delC		frameshift	1/740	Likely Pathogenic	0
DCM	LMNA	c.961C>T	p.R321X	nonsense	1/740	Likely Pathogenic	0
DCM	LMNA	c.976T>A	p.S326T	missense	1/740	Likely Pathogenic	5.954e-05
DCM	LMNA	c.992G>A	p.R331Q	missense	1/740	Likely Pathogenic	1.69e-05
DCM	LMNA	c.1003C>T	p.R335W	missense	3/740	Likely Pathogenic	0
DCM	LMNA	c.1106T>C	p.L369P	missense	1/740	Likely Pathogenic	0
DCM	LMNA	c.1111_1125del	p.Met371_Ala375del	inframe	1/740	Likely Pathogenic	0
DCM	LMNA	c.1129C>T	p.R377C	missense	1/740	Likely Pathogenic	0
DCM	LMNA	c.1201C>T	p.R401C	missense	1/740	VUS - 4	3.332e-05
DCM	LMNA	c.1412G>A	p.R471H	missense	1/740	Likely Pathogenic	0
DCM	LMNA	c.1442A>G	p.Y481C	missense	1/740	Likely Pathogenic	0
DCM	LMNA	c.1526dupC	p.Thr510Tyrfs*42	frameshift	1/740	Likely Pathogenic	0
DCM	LMNA	c.1621C>T	p.R541C	missense	2/740	Likely Pathogenic	0
DCM	MYBPC3	c.121C>T	p.R41C	missense	1/756	VUS - 4	3.493e-05
DCM	MYBPC3	c.148A>G	p.S50G	missense	1/756	VUS - 4	3.887e-05
DCM	MYBPC3	c.166G>A	p.G56S	missense	1/756	VUS - 4	1.5e-05
DCM	MYBPC3	c.206G>A	p.R69Q	missense	1/756	Likely Benign	2.494e-05
DCM	MYBPC3	c.239delCinsGAGG		inframe	1/756	VUS favour pathogenic	0
DCM	MYBPC3	c.529C>T	p.R177C	missense	2/756	VUS - 3	6.27e-05
DCM	MYBPC3	c.713G>A	p.R238H	missense	1/756	VUS - 4	7.431e-05
DCM	MYBPC3	c.745T>C	p.C249R	missense	1/756	VUS - 3	1.003e-05
DCM	MYBPC3	c.917G>A	p.R306Q	missense	1/756	VUS - 4	3.694e-05
DCM	MYBPC3	c.994G>A	p.E332K	missense	2/756	VUS - 4	9.7e-06
DCM	MYBPC3	c.1246G>A	p.G416S	missense	1/756	Likely Benign	2.898e-05
DCM	MYBPC3	c.1373G>A	p.R458H	missense	1/756	VUS - 3	4.424e-05
DCM	MYBPC3	c.1422G>C	p.E474D	missense	1/756	VUS - 4	0
DCM	MYBPC3	c.1976T>C	p.I659T	missense	1/756	VUS favour pathogenic	0
DCM	MYBPC3	c.2641G>A	p.V881I	missense	1/756	VUS - 4	1.863e-05
DCM	MYBPC3	c.2909G>A	p.R970Q	missense	1/756	VUS - 4	3.251e-05
DCM	MYBPC3	c.3005G>A	p.R1002Q	missense	1/756	VUS - 4	4.654e-05
DCM	MYBPC3	c.3677G>T	p.R1226L	missense	1/756	VUS - 4	0
DCM	MYH6	c.328G>A	p.A110T	missense	1/121	VUS - 4	8.24e-06
DCM	MYH6	c.485A>G	p.Y162C	missense	1/121	VUS - 4	1.647e-05
DCM	MYH6	c.5296A>G	p.M1766V	missense	1/121	VUS - 4	0
DCM	MYH7	c.184G>A	p.E62K	missense	1/756	VUS - 4	8.24e-06
DCM	MYH7	c.602T>C	p.I201T	missense	1/756	Likely Pathogenic	0
DCM	MYH7	c.709C>T	p.R237W	missense	1/756	VUS - 4	8.24e-06
DCM	MYH7	c.734G>A	p.G245E	missense	1/756	Likely Pathogenic	0
DCM	MYH7	c.742A>T	p.I248F	missense	1/756	Likely Pathogenic	0
DCM	MYH7	c.835G>A	p.A279T	missense	1/756	VUS favour pathogenic	0
DCM	MYH7	c.1106G>A	p.R369Q	missense	2/756	Likely Pathogenic	0
DCM	MYH7	c.1402T>C	p.F468L	missense	1/756	VUS favour pathogenic	0
DCM	MYH7	c.1405G>T	p.D469Y	missense	2/756	Likely Pathogenic	0
DCM	MYH7	c.1570A>G	p.I524V	missense	1/756	Likely Pathogenic	0
DCM	MYH7	c.1573G>A	p.E525K	missense	1/756	Likely Pathogenic	0
DCM	MYH7	c.1597A>G	p.I533V	missense	2/756	Likely Pathogenic	0
DCM	MYH7	c.1630A>G	p.T544A	missense	1/756	VUS - 3	1.647e-05
DCM	MYH7	c.1700G>A	p.R567H	missense	1/756	Likely Pathogenic	1.647e-05
DCM	MYH7	c.1791C>A	p.N597K	missense	1/756	Likely Pathogenic	0
DCM	MYH7	c.1888C>T	p.P630S	missense	1/756	VUS - 4	1.691e-05
DCM	MYH7	c.1892T>C	p.I631T	missense	1/756	VUS - 4	1.654e-05
DCM	MYH7	c.2171T>A	p.I724N	missense	1/756	VUS favour pathogenic	0
DCM	MYH7	c.2348G>C	p.R783P	missense	1/756	Likely Pathogenic	0
DCM	MYH7	c.2678C>T	p.A893V	missense	2/756	VUS favour pathogenic	0
DCM	MYH7	c.2683C>G	p.Q895E	missense	1/756	VUS - 4	0
DCM	MYH7	c.2710C>T	p.R904C	missense	1/756	Pathogenic	8.24e-06
DCM	MYH7	c.2711G>A	p.R904H	missense	2/756	Likely Pathogenic	0
DCM	MYH7	c.2973G>T	p.K991N	missense	1/756	VUS favour pathogenic	0
DCM	MYH7	c.3455A>T	p.E1152V	missense	1/756	Likely Pathogenic	0
DCM	MYH7	c.3578G>A	p.R1193H	missense	1/756	Likely Pathogenic	0
DCM	MYH7	c.3734T>A	p.L1245Q	missense	1/756	VUS - 4	0
DCM	MYH7	c.3856G>A	p.E1286K	missense	2/756	Likely Pathogenic	1.647e-05
DCM	MYH7	c.3982G>A	p.A1328T	missense	1/756	VUS favour pathogenic	4.312e-05
DCM	MYH7	c.4030C>T	p.R1344W	missense	1/756	VUS favour pathogenic	1.659e-05
DCM	MYH7	c.4348G>A	p.D1450N	missense	1/756	Likely Pathogenic	8.24e-06
DCM	MYH7	c.4408T>C	p.S1470P	missense	1/756	VUS favour pathogenic	0
DCM	MYH7	c.4411C>T	p.Q1471X	nonsense	1/756	VUS favour pathogenic	0
DCM	MYH7	c.4720C>T	p.R1574W	missense	1/756	Likely Pathogenic	0
DCM	MYH7	c.4985G>A	p.R1662H	missense	1/756	VUS favour pathogenic	5.769e-05
DCM	MYH7	c.5380C>G	p.Q1794E	missense	1/756	Likely Pathogenic	0
DCM	MYH7	c.5401G>A	p.E1801K	missense	1/756	Likely Pathogenic	0
DCM	MYH7	c.5740G>A	p.E1914K	missense	1/756	Likely Pathogenic	0
DCM	MYL2	c.31G>A	p.G11R	missense	1/188	VUS - 3	1.662e-05
DCM	MYLK2	c.277C>A	p.P93T	missense	1/121	VUS - 3	8.63e-06
DCM	MYLK2	c.1123G>A	p.D375N	missense	1/121	VUS - 4	5.773e-05
DCM	NEXN	c.1053+1G>A		essential splice site	1/156	VUS favour pathogenic	1.658e-05
DCM	NEXN	c.1407_1409delAGA		inframe	1/156	VUS favour pathogenic	0
DCM	NEXN	c.1677_1682delGGAGGA	p.Glu561_Glu562del	inframe	1/156	VUS - 4	0
DCM	NEXN	c.1756_1758delAAG	p.Lys586del	inframe	1/156	VUS - 4	0
DCM	NEXN	c.1996A>G	p.T666A	missense	1/156	VUS - 3	1.692e-05
DCM	PKP2	c.214G>T	p.V72L	missense	1/123	VUS - 3	0
DCM	PKP2	c.462C>G	p.S154R	missense	1/123	VUS - 3	0
DCM	PKP2	c.473G>A	p.R158K	missense	1/123	VUS - 4	6.597e-05
DCM	PKP2	c.516C>A	p.S172R	missense	1/123	VUS - 3	1.648e-05
DCM	PKP2	c.1889T>C	p.I630T	missense	1/123	VUS - 4	1.648e-05
DCM	PLN	c.37dupA		frameshift	1/740	VUS favour pathogenic	0
DCM	PLN	c.40_42delAGA		inframe	1/740	Pathogenic	0
DCM	PLN	c.43G>A	p.A15T	missense	1/740	VUS favour pathogenic	0
DCM	PLN	c.61C>A	p.P21T	missense	1/740	VUS - 4	5.779e-05
DCM	PRKAG2	c.425C>T	p.T142I	missense	1/191	VUS - 4	7.434e-05
DCM	PRKAG2	c.620C>G	p.S207C	missense	1/191	VUS - 3	0
DCM	RBM20	c.1459G>A	p.V487M	missense	1/156	VUS - 3	5.045e-05
DCM	RBM20	c.1633G>A	p.V545I	missense	1/156	Likely Benign	4.516e-05
DCM	RBM20	c.1907G>A	p.R636H	missense	1/156	VUS favour pathogenic	0
DCM	RBM20	c.1913C>T	p.P638L	missense	1/156	Pathogenic	0
DCM	RBM20	c.2017C>T	p.R673W	missense	1/156	VUS favour pathogenic	5.395e-05
DCM	RBM20	c.2108G>A	p.R703K	missense	1/156	VUS favour pathogenic	0
DCM	RBM20	c.2728A>C	p.T910P	missense	1/156	VUS - 4	0
DCM	RBM20	c.2737G>A	p.E913K	missense	1/156	VUS - 4	0
DCM	RBM20	c.3022C>T	p.R1008W	missense	1/156	VUS - 3	4.597e-05
DCM	RYR2	c.2334G>A	p.M778I	missense	1/121	VUS - 4	0
DCM	RYR2	c.3152G>A	p.R1051H	missense	1/121	VUS - 4	8.803e-05
DCM	RYR2	c.3596A>G	p.D1199G	missense	1/121	VUS - 4	9.32e-06
DCM	RYR2	c.5261G>C	p.S1754T	missense	1/121	VUS - 4	8.29e-06
DCM	RYR2	c.8309T>C	p.I2770T	missense	1/121	VUS - 4	0
DCM	RYR2	c.13541A>G	p.N4514S	missense	1/121	VUS - 4	0
DCM	SGCD	c.390delA		frameshift	1/590	Likely Pathogenic	0
DCM	SGCD	c.394G>A	p.V132I	missense	1/590	VUS - 4	9.737e-05
DCM	SGCD	c.731C>T	p.P244L	missense	1/590	VUS - 4	4.975e-05
DCM	SGCD	c.839C>A	p.S280Y	missense	1/590	VUS - 4	0
DCM	TAZ	c.208C>T	p.Q70X	nonsense	1/740	Likely Pathogenic	0
DCM	TAZ	c.718G>C	p.G240R	missense	1/740	Pathogenic	0
DCM	TAZ	c.752G>T	p.R251L	missense	1/740	VUS - 4	0
DCM	TCAP	c.37_39delGAG		inframe	2/590	VUS - 3	0
DCM	TCAP	c.269C>T	p.P90L	missense	1/590	VUS - 4	0
DCM	TCAP	c.388C>T	p.R130C	missense	1/590	VUS - 4	5.866e-05
DCM	TCAP	c.472C>A	p.R158S	missense	2/590	VUS - 4	0
DCM	TCAP	c.493C>G	p.Q165E	missense	1/590	VUS - 4	0
DCM	TMEM43	c.520G>A	p.A174T	missense	1/123	VUS - 4	0
DCM	TMEM43	c.625T>G	p.S209A	missense	1/123	VUS - 3	0
DCM	TNNC1	c.394G>A	p.D132N	missense	1/156	VUS - 4	0
DCM	TNNC1	c.442A>G	p.I148V	missense	1/156	VUS - 4	8.29e-06
DCM	TNNC1	c.445G>A	p.D149N	missense	1/156	VUS - 4	0
DCM	TNNI3	c.65G>A	p.R22H	missense	1/756	VUS - 4	0
DCM	TNNI3	c.356C>A	p.T119N	missense	2/756	VUS - 4	3.344e-05
DCM	TNNI3	c.488C>T	p.A163V	missense	1/756	VUS - 4	0
DCM	TNNI3	c.544G>A	p.E182K	missense	1/756	Likely Pathogenic	0
DCM	TNNI3	c.550G>A	p.E184K	missense	1/756	Likely Pathogenic	0
DCM	TNNT2	c.178A>G	p.M60V	missense	1/756	VUS - 3	4.946e-05
DCM	TNNT2	c.325C>T	p.H109Y	missense	1/756	VUS favour pathogenic	0
DCM	TNNT2	c.391C>T	p.R131W	missense	1/756	VUS favour pathogenic	8.64e-06
DCM	TNNT2	c.392G>A	p.R131Q	missense	1/756	Likely Pathogenic	0
DCM	TNNT2	c.400C>G	p.R134G	missense	1/756	Likely Pathogenic	0
DCM	TNNT2	c.415C>T	p.R139C	missense	1/756	VUS - 4	0
DCM	TNNT2	c.416G>A	p.R139H	missense	1/756	Likely Pathogenic	0
DCM	TNNT2	c.421C>T	p.R141W	missense	5/756	Pathogenic	0
DCM	TNNT2	c.530C>A	p.A177D	missense	1/756	VUS - 4	0
DCM	TNNT2	c.629_631delAGA		inframe	11/756	Pathogenic	0
DCM	TNNT2	c.734C>T	p.A245V	missense	1/756	VUS - 4	8.24e-06
DCM	TPM1	c.2delT	p.Met1?	frameshift	1/756	VUS - 4	0
DCM	TPM1	c.23T>G	p.M8R	missense	1/756	Likely Pathogenic	0
DCM	TPM1	c.91G>A	p.A31T	missense	1/756	VUS - 4	0
DCM	TPM1	c.97G>A	p.E33K	missense	1/756	VUS favour pathogenic	0
DCM	TPM1	c.118G>T	p.Glu40X	nonsense	1/756	VUS - 4	0
DCM	TPM1	c.275T>C	p.I92T	missense	1/756	Likely Pathogenic	0
DCM	TPM1	c.337C>G	p.L113V	missense	1/756	Likely Pathogenic	0
DCM	TPM1	c.341A>G	p.E114G	missense	1/756	Likely Pathogenic	0
DCM	TPM1	c.416A>T	p.E139V	missense	1/756	Likely Pathogenic	0
DCM	TPM1	c.423G>C	p.M141I	missense	1/756	Likely Pathogenic	0
DCM	TPM1	c.632C>G	p.A211G	missense	1/756	Likely Pathogenic	0
DCM	TPM1	c.688G>A	p.D230N	missense	2/756	Pathogenic	0
DCM	TPM1	c.712C>T	p.R238W	missense	1/756	VUS favour pathogenic	0
DCM	TPM1	c.725C>T	p.A242V	missense	1/756	Likely Pathogenic	0
DCM	TPM1	c.734C>T	p.S245L	missense	1/756	VUS - 4	0
DCM	TTN	c.3034C>T	p.Arg1012X	nonsense	1/156	Likely Pathogenic	0
DCM	TTN	c.11657delA	p.Asp3886ValfsX22	frameshift	1/156	VUS favour pathogenic	0
DCM	TTN	c.12587C>A	p.S4196X	nonsense	1/156	VUS favour pathogenic	1.659e-05
DCM	TTN	c.41610delA	p.Val13871SerfsX7	frameshift	1/156	Likely Pathogenic	0
DCM	TTN	c.44364delC	p.Tyr14789ThrfsX15	frameshift	1/156	Likely Pathogenic	0
DCM	TTN	c.45307C>T	p.Arg15103X	nonsense	1/156	Likely Pathogenic	0
DCM	TTN	c.46069_46070delAT	p.Met15357ValfsX4	frameshift	1/156	Likely Pathogenic	0
DCM	TTN	c.46773T>A	p.Tyr15591X	nonsense	1/156	Likely Pathogenic	0
DCM	TTN	c.46782C>A	p.Tyr15594X	nonsense	1/156	Likely Pathogenic	0
DCM	TTN	c.57215delG	p.Gly19072GlufsX12	frameshift	1/156	Likely Pathogenic	0
DCM	TTN	c.57847+1G>A		essential splice site	1/156	Likely Pathogenic	0
DCM	TTN	c.57995delA	p.His19332ProfsX18	frameshift	3/156	Likely Pathogenic	0
DCM	TTN	c.69458_69461dupAGAA	p.Asn23154LysfsX14	frameshift	1/156	Likely Pathogenic	0
DCM	TTN	c.73845delA	p.Glu24615AspfsX9	frameshift	1/156	Likely Pathogenic	0
DCM	TTN	c.77421_77422insC	p.Ser25808GlnfsX19	frameshift	1/156	Likely Pathogenic	0
DCM	TTN	c.86821+2T>A		essential splice site	1/156	Likely Pathogenic	8.91e-06
DCM	TTN	c.89197_89197+2delGGT		essential splice site	1/156	Likely Pathogenic	0
DCM	TTN	c.90587delA	p.Lys30196ArgfsX94	frameshift	1/156	Likely Pathogenic	0
DCM	TTN	c.93897delT	p.Phe31299LeufsX14	frameshift	1/156	Likely Pathogenic	0
DCM	TTN	c.102949C>T	p.Gln34317X	nonsense	1/156	Likely Pathogenic	0
DCM	VCL	c.313C>T	p.R105X	nonsense	1/590	Likely Pathogenic	8.24e-06
DCM	VCL	c.562C>T	p.R188X	nonsense	1/590	Likely Pathogenic	0
DCM	VCL	c.659dupA		frameshift	1/590	Likely Pathogenic	0
DCM	VCL	c.952C>T	p.R318C	missense	1/590	VUS - 4	2.472e-05
DCM	VCL	c.1390A>C	p.K464Q	missense	1/590	VUS - 4	0
DCM	VCL	c.1639C>T	p.R547X	nonsense	1/590	Likely Pathogenic	8.24e-06
DCM	VCL	c.1844C>T	p.A615V	missense	1/590	VUS - 4	2.475e-05
DCM	VCL	c.2444A>G	p.K815R	missense	1/590	VUS favour pathogenic	1.648e-05
DCM	VCL	c.2852C>G	p.P951R	missense	1/590	Likely Benign	8.24e-06
DCM	VCL	c.2862_2864delGTT		inframe	1/590	VUS favour pathogenic	0
DCM	VCL	c.3092G>A	p.R1031Q	missense	1/590	VUS - 4	0
DCM	VCL	c.3226C>T	p.R1076W	missense	1/590	VUS - 4	1.529e-05
DCM	VCL	c.3373C>T	p.R1125C	missense	1/590	VUS - 4	2.473e-05

## Sheet: Table S2
Table S2: Genes and transcripts analysed in this study and the number of patients sequenced in each disease cohort.
Gene	Ensembl transcript	Refseq transcript	HCM clinical - ORGL	HCM clinical - LMM	HCM research	DCM clinical - ORGL	DCM clinical - LMM	DCM research	ARVC clinical - ORGL
ABCC9	ENST00000261201	NM_005691					590
ACTC1	ENST00000290378	NM_005159	1535	2650	874	355	748
ACTN2	ENST00000366578	NM_001103	807	632		305	590
ANK2	ENST00000264366				874
ANKRD1	ENST00000371697	NM_014391	807			305	121
CASQ2	ENST00000261448	NM_001232			874		121
CAV3	ENST00000343849	NM_033337			874		121
CRYAB	ENST00000526180	NM_001885				304	121
CSRP3	ENST00000533783	NM_003476	1535	632	874	355	590	313
CTF1	ENST00000279804	NM_001330					590
DES	ENST00000373960	NM_001927			874	304	590		93
DSC2	ENST00000280904	NM_024422			874	304	123		351
DSG2	ENST00000261590	NM_001943			874	304	123		354
DSP	ENST00000379802	NM_004415			874	304	123		352
DTNA	ENST00000348997	NM_032978					121
EMD	ENST00000369842	NM_000117					590
FHL1	ENST00000370690	NM_001449	1535			355
FHL2	ENST00000358129	NM_201555				304	121
GLA	ENST00000218516	NM_000169	1535	2165		355	186
JUP	ENST00000393930	NM_002230			874	304	121		94
KCNE1	ENST00000399289	NM_000219			874
KCNE2	ENST00000290310	NM_172201			874
KCNH2	ENST00000262186	NM_000238			874
KCNJ2	ENST00000535240	NM_000891			874
KCNQ1	ENST00000155840	NM_000218			874
LAMA4	ENST00000424408	NM_002290					121
LAMP2	ENST00000200639	NM_002294	839	2451		309	223
LDB3	ENST00000361373	NM_007078			874		740	313
LMNA	ENST00000368300	NM_170707			874	304	740	324	93
MYBPC3	ENST00000545968	NM_000256	3267	2912	874	405	756	312
MYH6	ENST00000356287	NM_002471			874		121	312
MYH7	ENST00000355349	NM_000257	3200	2912	874	559	756	313
MYL2	ENST00000228841	NM_000432	1535	2650	874	355	188
MYL3	ENST00000395869	NM_000258	1535	2650	874	355	188
MYLK2	ENST00000375994	NM_033118					121
MYOZ2	ENST00000307128	NM_016599		632			121
NEXN	ENST00000334785	NM_144573		632			156
PDLIM3	ENST00000284770	NM_014476			874
PKP2	ENST00000070846	NM_004572			874	304	123		361
PLN	ENST00000357525	NM_002667	1535	632	874	355	740
PRKAG2	ENST00000287878	NM_016203	1535	2438		355	191
RBM20	ENST00000369519	NM_001134363			874		156
RYR2	ENST00000366574	NM_001035			874		121
SCN5A	ENST00000333535	NM_198056			874	304		313
SGCD	ENST00000337851	NM_000337					590
TAZ	ENST00000299328	NM_000116					740
TCAP	ENST00000309889	NM_003673			874		590	313
TGFB3	ENST00000238682	NM_003239			874
TMEM43	ENST00000306077	NM_024334			874	304	123		94
TNNC1	ENST00000232975	NM_003280		632	874		156	312
TNNI3	ENST00000344887	NM_000363	3135	2912	874	483	756	312
TNNT2	ENST00000367318	NM_001001430	3191	2912	874	498	756	313
TPM1	ENST00000403994	NM_001018005	1535	2912	874	355	756	312
TTN	ENST00000589042	NM_001267550				304	156
TTR	ENST00000237014	NM_000371		632			121
VCL	ENST00000211998	NM_014000			874		590

## Sheet: Table S3A
Table S3A: Comparison of the frequency of pathogenic variants in tested genes between OMGL and LMM clinical laboratories for HCM cohorts (Fisher's Exact test level of significance = 0.05, with Bonferroni correction for 14 tests = 0.00357).
Gene	ORGL with	ORGL without	ORGL Frequency	LMM with	LMM without	LMM Frequency	All Odds ratio	CI lower	CI upper	Fishers exact 2-sided	Combined frequency
ACTC1	9	1526	0.00586319	13	2637	0.00490566	1.19634	0.450194	3.03286	0.664	0.00525687
ACTN2	7	800	0.0086741	3	629	0.00474684	1.83458	0.416596	11.0331	0.527	0.00694927
ANKRD1	4	803	0.00495663	Not tested			n/a
CSRP3	3	1532	0.0019544	8	624	0.0126582	0.152742	0.0260428	0.639564	0.0034	0.00507614
FHL1	14	1521	0.00912052	Not tested			n/a
GLA	17	1518	0.0110749	10	2155	0.00461894	2.41337	1.04063	5.91337	0.0299	0.0072973
LAMP2	11	828	0.0131108	10	2441	0.00407997	3.24287	1.245	8.54712	0.0094	0.00638298
MYBPC3	636	2631	0.194674	540	2372	0.18544	1.06184	0.932887	1.20862	0.3635	0.190322
MYH7	438	2762	0.136875	431	2481	0.148008	0.912851	0.788681	1.05657	0.2263	0.142179
MYL2	11	1524	0.00716612	35	2615	0.0132075	0.539276	0.246345	1.09028	0.0896	0.0109916
MYL3	14	1521	0.00912052	23	2627	0.00867925	1.05131	0.498753	2.13878	0.8657	0.0088411
MYOZ2	Not tested			1	631	0.00158228	n/a
NEXN	Not tested			8	624	0.01266	n/a
PLN	5	1530	0.00325733	2	630	0.00316456	1.02941	0.167995	10.8355	1	0.00323027
PRKAG2	19	1516	0.0123779	23	2415	0.00943396	1.31596	0.675244	2.53546	0.4263	0.0105714
TNNC1	Not tested			0	632	0	n/a
TNNI3	72	3063	0.0229665	63	2849	0.0216346	1.06301	0.744424	1.52089	0.794	0.0223251
TNNT2	59	3132	0.0184895	60	2852	0.0206044	0.895424	0.612174	1.30935	0.5788	0.0194986
TPM1	22	1513	0.0143322	44	2868	0.0151099	0.947786	0.538919	1.62344	0.8968	0.0148415
TTR	Not tested			2	630	0.00316456	n/a

## Sheet: Table S3B
Table S3B: Comparison of the frequency of pathogenic variants in tested genes between OMGL and LMM clinical laboratories for DCM cohorts (Fisher's Exact test level of significance = 0.05, with Bonferroni correction for 26 tests = 0.00192).* TTN - truncating variants only.
Gene	ORGL with	ORGL without	ORGL Frequency	LMM with	LMM without	LMM Frequency	All Odds ratio	CI lower	CI upper	Fishers exact 2-sided	Combined frequency
ABCC9	Not tested			8	582	0.01356	n/a
ACTC1	0	355	0	5	743	0.00668	0.190129	0.0104838	3.44808	0.182295	0.00453
ACTN2	3	302	0.00984	5	585	0.00847	1.16225	0.275893	4.89621	1	0.00894
ANKRD1	0	305	0	0	121	0	n/a				0
CASQ2	Not tested			2	119	0.01653	n/a
CAV3	Not tested			0	121	0	n/a
CRYAB	1	303	0.00329	1	120	0.00826	0.39604	0.024572	6.38319	0.488835	0.00471
CSRP3	0	355	0	4	586	0.00678	0.18331	0.00983959	3.41503	0.303182	0.00423
CTF1	Not tested			1	589	0.00169	n/a
DES	3	301	0.00987	5	585	0.00847	1.16611	0.276805	4.91255	1	0.00895
DSC2	1	303	0.00329	1	122	0.00813	0.40264	0.0249838	6.48896	0.493617	0.00468
DSG2	1	303	0.00329	2	121	0.01626	0.19967	0.0179382	2.22253	0.200511	0.00703
DSP	23	281	0.07566	9	114	0.07317	1.03677	0.465492	2.30917	1	0.07494
DTNA	Not tested			1	120	0.00826	n/a
EMD	Not tested			1	589	0.00169	n/a
FHL1	0	355	0	Not tested			n/a
FHL2	0	304	0	1	120	0.00826	0.13191	0.00533619	3.26081	0.284706	0.00235
GLA	0	355	0	0	186	0	n/a				0
JUP	2	302	0.00658	0	121	0	2.00826	0.0957096	42.1392	1	0.00471
LAMA4	Not tested			6	115	0.04959	n/a
LAMP2	0	309	0	2	221	0.00897	0.143134	0.00683781	2.99619	0.175247	0.00376
LDB3	Not tested			14	726	0.01892	n/a
LMNA	11	293	0.03618	35	705	0.0473	0.756216	0.3789	1.50927	0.508306	0.04406
MYBPC3	9	396	0.02222	20	736	0.02646	0.836364	0.377254	1.8542	0.843879	0.02498
MYH6	Not tested			3	118	0.02479	n/a
MYH7	25	534	0.04472	45	711	0.05952	0.7397	0.447921	1.22155	0.264509	0.05323
MYL2	0	355	0	1	187	0.00532	0.175809	0.00712668	4.33704	0.346225	0.00184
MYL3	0	355	0	0	188	0	n/a				0
MYLK2	Not tested			2	119	0.01653	n/a
MYOZ2	Not tested			0	121	0	n/a
NEXN	Not tested			5	151	0.03205	n/a
PKP2	2	302	0.00658	5	118	0.04065	0.156291	0.0299079	0.816742	0.0231488	0.01639
PLN	0	355	0	4	736	0.00541	0.230192	0.0123589	4.28746	0.31079	0.00365
PRKAG2	0	355	0	2	189	0.01047	0.10661	0.00509189	2.23213	0.121954	0.00366
RBM20	Not tested			9	147	0.05769	n/a
RYR2	Not tested			6	115	0.04959	n/a
SCN5A	7	297	0.02303	Not tested			n/a
SGCD	Not tested			4	586	0.00678	n/a
TAZ	Not tested			3	737	0.00405	n/a
TCAP	Not tested			7	583	0.01186	n/a
TMEM43	1	303	0.00329	2	121	0.01626	0.19967	0.0179382	2.22253	0.200511	0.00703
TNNC1	Not tested			3	153	0.01923	n/a
TNNI3	2	481	0.00414	6	750	0.00794	0.519751	0.104473	2.58575	0.493939	0.00646
TNNT2	11	487	0.02209	25	731	0.03307	0.660452	0.322003	1.35463	0.301605	0.02871
TPM1	5	350	0.01408	16	740	0.02116	0.660714	0.240111	1.81809	0.487657	0.0189
TTN*	45	259	0.14803	22	134	0.14103	1.05827	0.610019	1.83589	0.889706	0.14565
TTR	Not tested			0	121	0	n/a
VCL	Not tested			13	577	0.02203	n/a

## Sheet: Table S4A
Table S4A: Comparison of the frequency of rare variation (ExAC MAF < 0.0001) in clinical HCM cases compared to ExAC controls. The case excess is the difference in frequency between the disease cases and the controls. The EF is the etiological fraction, the proportion of affected carriers where the variant caused the disease, as defined in the Methods. The data is combined from the OMGL and LMM cl…
Gene	Variant Type	Cases	Variants	Path variants	Case freq.	ExAC freq.	Case Excess	EF	EF lower	EF upper
ACTC1	All protein-altering	4185	22	8	0.00526	0.00064	0.00462	0.877301	0.782609	0.929128
ACTN2	All protein-altering	1439	10	2	0.00695	0.01086	-0.00391	-	-	-
ANKRD1	All protein-altering	807	4	0	0.00496	0.00354	0.00142	0.285714	0	0.726027
CSRP3	All protein-altering	2167	11	5	0.00508	0.00324	0.00184	0.363057	0	0.651568
FHL1	All protein-altering	1535	14	1	0.00912	0.00123	0.00789	0.866489	0.74359	0.925373
GLA	All protein-altering	3700	27	22	0.0073	0.001	0.0063	0.864682	0.777778	0.915754
LAMP2	All protein-altering	3290	21	17	0.00638	0.00198	0.0044	0.690402	0.481865	0.80695
MYBPC3	All protein-altering	6179	1176	990	0.19032	0.0197	0.17062	0.91453	0.906279	0.921997
MYH7	All protein-altering	6112	869	665	0.14218	0.01398	0.1282	0.91453	0.905482	0.92266
MYL2	All protein-altering	4185	46	32	0.01099	0.00176	0.00923	0.84051	0.769053	0.888393
MYL3	All protein-altering	4185	37	15	0.00884	0.00182	0.00702	0.796334	0.695122	0.860918
MYOZ2	All protein-altering	632	1	0	0.00158	0.00256	-0.00098	-	-	-
NEXN	All protein-altering	632	8	1	0.01266	0.00756	0.0051	0.404762	0	0.703264
PLN	All protein-altering	2167	7	3	0.00323	0.00048	0.00275	0.851852	0.598394	0.936629
PRKAG2	All protein-altering	3973	42	13	0.01057	0.00532	0.00525	0.5	0.29078	0.638989
TNNC1	All protein-altering	632	0	0	0	0.0006	-0.0006	-	-	-
TNNI3	All protein-altering	6047	135	99	0.02233	0.00228	0.02005	0.8998	0.870801	0.92224
TNNT2	All protein-altering	6103	119	85	0.0195	0.00242	0.01708	0.877751	0.842271	0.905213
TPM1	All protein-altering	4447	66	41	0.01484	0.00086	0.01398	0.942297	0.915469	0.9608
TTR	All protein-altering	632	2	1	0.00316	0.0014	0.00176	0.557522	0	0.881657
ACTC1	Truncating	4185	0	0	0	4e-05	-4e-05	-	-	-
ACTN2	Truncating	1439	1	1	0.00069	0.0001	0.00059	0.857143	0	0.982714
ANKRD1	Truncating	807	1	0	0.00124	0.00052	0.00072	0.585062	0	0.931082
CSRP3	Truncating	2167	3	2	0.00138	0.00036	0.00102	0.73822	0	0.921445
FHL1	Truncating	1535	1	1	0.00065	0	0.00065	-	-	-
GLA	Truncating	3700	0	0	0	0	0	-	-	-
LAMP2	Truncating	3290	13	13	0.00395	0	0.00395	-	-	-
MYBPC3	Truncating	6179	566	565	0.0916	0.00086	0.09074	0.99158	0.988372	0.994055
MYH7	Truncating	6112	5	0	0.00082	0.00048	0.00034	0.415205	0	0.775785
MYL2	Truncating	4185	3	2	0.00072	0.00024	0.00048	0.677419	0	0.909991
MYL3	Truncating	4185	0	0	0	4e-05	-4e-05	-	-	-
MYOZ2	Truncating	632	0	0	0	0.0002	-0.0002	-	-	-
NEXN	Truncating	632	1	1	0.00158	0.00064	0.00094	0.595142	0	0.931834
PLN	Truncating	2167	4	1	0.00185	6e-05	0.00179	0.964235	0.807692	0.993341
PRKAG2	Truncating	3973	2	0	0.0005	0.00012	0.00038	0.759036	0	0.954191
TNNC1	Truncating	632	0	0	0	4e-05	-4e-05	-	-	-
TNNI3	Truncating	6047	6	3	0.00099	0.00042	0.00057	0.588477	0	0.838188
TNNT2	Truncating	6103	11	6	0.0018	0.0003	0.0015	0.834437	0.609375	0.926847
TPM1	Truncating	4447	0	0	0	4e-05	-4e-05	-	-	-
TTR	Truncating	632	0	0	0	4e-05	-4e-05	-	-	-
ACTC1	Non-Truncating	4185	22	8	0.00526	0.00062	0.00464	0.883586	0.792531	0.9332
ACTN2	Non-Truncating	1439	9	1	0.00625	0.01076	-0.00451	-	-	-
ANKRD1	Non-Truncating	807	3	0	0.00372	0.00304	0.00068	0.186992	0	0.726027
CSRP3	Non-Truncating	2167	8	3	0.00369	0.00288	0.00081	0.21875	0	0.612403
FHL1	Non-Truncating	1535	13	0	0.00847	0.00123	0.00724	0.856115	0.716714	0.921011
GLA	Non-Truncating	3700	27	22	0.0073	0.001	0.0063	0.864682	0.777778	0.915754
LAMP2	Non-Truncating	3290	8	4	0.00243	0.00198	0.00045	0.186992	0	0.6
MYBPC3	Non-Truncating	6179	610	425	0.09872	0.01884	0.07988	0.824561	0.804688	0.84252
MYH7	Non-Truncating	6112	864	665	0.14136	0.0135	0.12786	0.916944	0.908088	0.924869
MYL2	Non-Truncating	4185	43	30	0.01027	0.00154	0.00873	0.851632	0.781659	0.897959
MYL3	Non-Truncating	4185	37	15	0.00884	0.00178	0.00706	0.8	0.700599	0.863574
MYOZ2	Non-Truncating	632	1	0	0.00158	0.00236	-0.00078	-	-	-
NEXN	Non-Truncating	632	7	0	0.01108	0.00692	0.00416	0.378882	0	0.702381
PLN	Non-Truncating	2167	3	2	0.00138	0.00042	0.00096	0.701493	0	0.909091
PRKAG2	Non-Truncating	3973	40	13	0.01007	0.0052	0.00487	0.487179	0.264706	0.632353
TNNC1	Non-Truncating	632	0	0	0	0.00054	-0.00054	-	-	-
TNNI3	Non-Truncating	6047	129	96	0.02133	0.00186	0.01947	0.913793	0.887133	0.934297
TNNT2	Non-Truncating	6103	108	79	0.0177	0.00214	0.01556	0.881797	0.844961	0.909666
TPM1	Non-Truncating	4447	66	41	0.01484	0.00084	0.014	0.944568	0.918434	0.962519
TTR	Non-Truncating	632	2	1	0.00316	0.00136	0.0018	0.57265	0	0.885975

## Sheet: Table S4B
Table S4B: Comparison of the frequency of rare variation (ExAC MAF < 0.0001) in clinical DCM cases compared to ExAC controls. The case excess is the difference in frequency between the disease cases and the controls. The EF is the etiological fraction, the proportion of affected carriers where the variant caused the disease, as defined in the Methods. The data is combined from the OMGL and LMM cl…
Gene	Variant Type	Cases	Variants	Path variants	Case freq.	ExAC freq.	Case Excess	EF	EF lower	EF upper
ABCC9	All protein-altering	590	8	1	0.01356	0.00874	0.00482	0.358999	0	0.682626
ACTC1	All protein-altering	1103	5	2	0.00453	0.00064	0.00389	0.857637	0.638116	0.943995
ACTN2	All protein-altering	895	8	2	0.00894	0.01086	-0.00192	-	-	-
ANKRD1	All protein-altering	426	0	0	0	0.00354	-0.00354	-	-	-
CASQ2	All protein-altering	121	2	1	0.01653	0.00508	0.01145	0.696764	0	0.925377
CAV3	All protein-altering	121	0	0	0	0.00138	-0.00138	-	-	-
CRYAB	All protein-altering	425	2	0	0.00471	0.00208	0.00263	0.559261	0	0.891569
CSRP3	All protein-altering	945	4	1	0.00423	0.00324	0.00099	0.233346	0	0.715696
CTF1	All protein-altering	590	1	0	0.00169	0.00046	0.00123	0.727008	0	0.962919
DES	All protein-altering	894	9	3	0.01007	0.00472	0.00535	0.534295	0.0910561	0.761392
DSC2	All protein-altering	427	2	0	0.00468	0.00964	-0.00496	-	-	-
DSG2	All protein-altering	427	3	0	0.00703	0.01298	-0.00595	-	-	-
DSP	All protein-altering	427	32	12	0.07494	0.03148	0.04346	0.598973	0.423374	0.721098
DTNA	All protein-altering	121	1	0	0.00826	0.00436	0.0039	0.473614	0	0.926729
EMD	All protein-altering	590	1	0	0.00169	0.0023	-0.00061	-	-	-
FHL1	All protein-altering	355	0	0	0	0.0017	-0.0017	-	-	-
FHL2	All protein-altering	425	1	0	0.00235	0.0031	-0.00075	-	-	-
GLA	All protein-altering	541	0	0	0	0.00138	-0.00138	-	-	-
JUP	All protein-altering	425	2	0	0.00471	0.01196	-0.00725	-	-	-
LAMA4	All protein-altering	121	6	0	0.04959	0.02282	0.02677	0.5525	0	0.803405
LAMP2	All protein-altering	532	2	0	0.00376	0.00274	0.00102	0.473258	0	0.870125
LDB3	All protein-altering	740	11	1	0.01486	0.01122	0.00364	0.247542	0	0.587199
LMNA	All protein-altering	1044	46	39	0.04406	0.00624	0.03782	0.863726	0.813205	0.900583
MYBPC3	All protein-altering	1161	29	2	0.02498	0.0197	0.00528	0.215527	0	0.460449
MYH6	All protein-altering	121	3	0	0.02479	0.02466	0.00013	0.00598789	0	0.684331
MYH7	All protein-altering	1315	69	47	0.05247	0.01398	0.03849	0.744088	0.670833	0.801041
MYL2	All protein-altering	543	1	0	0.00184	0.00176	8e-05	0.0399775	0	0.866246
MYL3	All protein-altering	543	0	0	0	0.00182	-0.00182	-	-	-
MYLK2	All protein-altering	121	2	0	0.01653	0.00782	0.00871	0.530522	0	0.8843
MYOZ2	All protein-altering	121	0	0	0	0.00256	-0.00256	-	-	-
NEXN	All protein-altering	156	5	2	0.03205	0.00756	0.02449	0.770018	0.436725	0.9061
PKP2	All protein-altering	427	7	0	0.01639	0.01358	0.00281	0.174145	0	0.609987
PLN	All protein-altering	1095	4	3	0.00365	0.00048	0.00317	0.869144	0.627134	0.954076
PRKAG2	All protein-altering	546	2	0	0.00366	0.00532	-0.00166	-	-	-
RBM20	All protein-altering	156	9	4	0.05769	0.01414	0.04355	0.765866	0.531743	0.88293
RYR2	All protein-altering	121	6	0	0.04959	0.03484	0.01475	0.307986	0	0.695846
SCN5A	All protein-altering	304	7	6	0.02303	0.0238	-0.00077	-	-	-
SGCD	All protein-altering	590	4	1	0.00678	0.00338	0.0034	0.504461	0	0.816739
TAZ	All protein-altering	740	3	2	0.00405	0.0013	0.00275	0.770015	0.259956	0.928527
TCAP	All protein-altering	590	7	0	0.01186	0.00242	0.00944	0.79745	0.565034	0.905679
TMEM43	All protein-altering	427	3	0	0.00703	0.0073	-0.00027	-	-	-
TNNC1	All protein-altering	156	3	0	0.01923	0.0006	0.01863	0.969808	0.900782	0.990812
TNNI3	All protein-altering	1239	8	4	0.00646	0.00228	0.00418	0.647765	0.278256	0.828098
TNNT2	All protein-altering	1254	36	31	0.02871	0.00242	0.02629	0.917779	0.880826	0.943274
TPM1	All protein-altering	1111	21	14	0.0189	0.00086	0.01804	0.954885	0.924742	0.972955
TTR	All protein-altering	121	0	0	0	0.0014	-0.0014	-	-	-
VCL	All protein-altering	590	13	6	0.02203	0.01016	0.01187	0.543991	0.205254	0.738351
ABCC9	Truncating	590	1	1	0.00169	0.00074	0.00095	0.570984	0	0.940991
ACTC1	Truncating	1103	1	1	0.00091	4e-05	0.00087	0.963386	0.5959	0.996683
ACTN2	Truncating	895	0	0	0	0.0001	-0.0001	-	-	-
ANKRD1	Truncating	426	0	0	0	0.00052	-0.00052	-	-	-
CASQ2	Truncating	121	1	1	0.00826	0.00046	0.0078	0.945933	0.598903	0.992712
CAV3	Truncating	121	0	0	0	0.00014	-0.00014	-	-	-
CRYAB	Truncating	425	0	0	0	0.0001	-0.0001	-	-	-
CSRP3	Truncating	945	1	0	0.00106	0.00036	0.0007	0.657435	0	0.953874
CTF1	Truncating	590	0	0	0	6e-05	-6e-05	-	-	-
DES	Truncating	894	2	2	0.00224	0.00036	0.00188	0.86038	0.391853	0.967945
DSC2	Truncating	427	0	0	0	0.00026	-0.00026	-	-	-
DSG2	Truncating	427	0	0	0	0.00072	-0.00072	-	-	-
DSP	Truncating	427	12	11	0.0281	0.0007	0.0274	0.975617	0.95335	0.987255
DTNA	Truncating	121	0	0	0	0.0001	-0.0001	-	-	-
EMD	Truncating	590	0	0	0	0	0	-	-	-
FHL1	Truncating	355	0	0	0	0	0	-	-	-
FHL2	Truncating	425	0	0	0	0.0001	-0.0001	-	-	-
GLA	Truncating	541	0	0	0	0	0	-	-	-
JUP	Truncating	425	0	0	0	0.00018	-0.00018	-	-	-
LAMA4	Truncating	121	0	0	0	0.00102	-0.00102	-	-	-
LAMP2	Truncating	532	0	0	0	0	0	-	-	-
LDB3	Truncating	740	0	0	0	0.00048	-0.00048	-	-	-
LMNA	Truncating	1044	16	16	0.01533	0.00014	0.01519	0.989972	0.976516	0.995718
MYBPC3	Truncating	1161	0	0	0	0.00086	-0.00086	-	-	-
MYH6	Truncating	121	0	0	0	0.00128	-0.00128	-	-	-
MYH7	Truncating	1315	1	1	0.00076	0.00048	0.00028	0.369534	0	0.914184
MYL2	Truncating	543	0	0	0	0.00024	-0.00024	-	-	-
MYL3	Truncating	543	0	0	0	4e-05	-4e-05	-	-	-
MYLK2	Truncating	121	0	0	0	0.00014	-0.00014	-	-	-
MYOZ2	Truncating	121	0	0	0	0.0002	-0.0002	-	-	-
NEXN	Truncating	156	1	1	0.00641	0.00064	0.00577	0.900572	0.271272	0.986434
PKP2	Truncating	427	0	0	0	0.00076	-0.00076	-	-	-
PLN	Truncating	1095	1	1	0.00091	6e-05	0.00085	0.927635	0.352001	0.991919
PRKAG2	Truncating	546	0	0	0	0.00012	-0.00012	-	-	-
RBM20	Truncating	156	0	0	0	0.00018	-0.00018	-	-	-
RYR2	Truncating	121	0	0	0	0.00114	-0.00114	-	-	-
SCN5A	Truncating	304	3	2	0.00987	0.00064	0.00923	0.939495	0.801929	0.981517
SGCD	Truncating	590	1	1	0.00169	0.00022	0.00147	0.883861	0.0912599	0.985157
TAZ	Truncating	740	1	1	0.00135	2e-05	0.00133	0.9856	0.769552	0.9991
TCAP	Truncating	590	0	0	0	0.00024	-0.00024	-	-	-
TMEM43	Truncating	427	0	0	0	0.0004	-0.0004	-	-	-
TNNC1	Truncating	156	0	0	0	4e-05	-4e-05	-	-	-
TNNI3	Truncating	1239	0	0	0	0.00042	-0.00042	-	-	-
TNNT2	Truncating	1254	0	0	0	0.0003	-0.0003	-	-	-
TPM1	Truncating	1111	2	0	0.0018	4e-05	0.00176	0.981115	0.865811	0.997342
TTN	Truncating	460	67	22	0.14565	0.00876	0.13689	0.94943	0.933518	0.961534
TTR	Truncating	121	0	0	0	4e-05	-4e-05	-	-	-
VCL	Truncating	590	4	4	0.00678	0.00032	0.00646	0.953118	0.861767	0.9841
ABCC9	Non-Truncating	590	7	0	0.01186	0.008	0.00386	0.327815	0	0.68267
ACTC1	Non-Truncating	1103	4	1	0.00363	0.00062	0.00301	0.831024	0.525105	0.939875
ACTN2	Non-Truncating	895	8	2	0.00894	0.01076	-0.00182	-	-	-
ANKRD1	Non-Truncating	426	0	0	0	0.00304	-0.00304	-	-	-
CASQ2	Non-Truncating	121	1	0	0.00826	0.00462	0.00364	0.443001	0	0.922454
CAV3	Non-Truncating	121	0	0	0	0.00124	-0.00124	-	-	-
CRYAB	Non-Truncating	425	2	0	0.00471	0.00198	0.00273	0.580291	0	0.89681
CSRP3	Non-Truncating	945	3	1	0.00317	0.00288	0.00029	0.091315	0	0.710278
CTF1	Non-Truncating	590	1	0	0.00169	0.0004	0.00129	0.766022	0	0.9684
DES	Non-Truncating	894	7	1	0.00783	0.00436	0.00347	0.439901	0	0.736792
DSC2	Non-Truncating	427	2	0	0.00468	0.00938	-0.0047	-	-	-
DSG2	Non-Truncating	427	3	0	0.00703	0.01226	-0.00523	-	-	-
DSP	Non-Truncating	427	20	1	0.04684	0.03078	0.01606	0.354136	0	0.588718
DTNA	Non-Truncating	121	1	0	0.00826	0.00426	0.004	0.485674	0	0.928414
EMD	Non-Truncating	590	1	0	0.00169	0.0023	-0.00061	-	-	-
FHL1	Non-Truncating	355	0	0	0	0.0017	-0.0017	-	-	-
FHL2	Non-Truncating	425	1	0	0.00235	0.003	-0.00065	-	-	-
GLA	Non-Truncating	541	0	0	0	0.00138	-0.00138	-	-	-
JUP	Non-Truncating	425	2	0	0.00471	0.0118	-0.00709	-	-	-
LAMA4	Non-Truncating	121	6	0	0.04959	0.0218	0.02779	0.572638	0.0271401	0.812267
LAMP2	Non-Truncating	532	2	0	0.00376	0.00274	0.00102	0.473258	0	0.870125
LDB3	Non-Truncating	740	11	1	0.01486	0.01074	0.00412	0.281322	0	0.605821
LMNA	Non-Truncating	1044	30	23	0.02874	0.0061	0.02264	0.793037	0.697429	0.858434
MYBPC3	Non-Truncating	1161	29	2	0.02498	0.01884	0.00614	0.249953	0	0.484255
MYH6	Non-Truncating	121	3	0	0.02479	0.02336	0.00143	0.0580082	0	0.70087
MYH7	Non-Truncating	1315	68	46	0.05171	0.0135	0.03821	0.749158	0.676729	0.805359
MYL2	Non-Truncating	543	1	0	0.00184	0.00154	0.0003	0.165781	0	0.883932
MYL3	Non-Truncating	543	0	0	0	0.00178	-0.00178	-	-	-
MYLK2	Non-Truncating	121	2	0	0.01653	0.00768	0.00885	0.538971	0	0.886388
MYOZ2	Non-Truncating	121	0	0	0	0.00236	-0.00236	-	-	-
NEXN	Non-Truncating	156	4	1	0.02564	0.00692	0.01872	0.735336	0.282327	0.902397
PKP2	Non-Truncating	427	7	0	0.01639	0.0128	0.00359	0.219509	0	0.631478
PLN	Non-Truncating	1095	3	2	0.00274	0.00042	0.00232	0.849462	0.50066	0.954617
PRKAG2	Non-Truncating	546	2	0	0.00366	0.0052	-0.00154	-	-	-
RBM20	Non-Truncating	156	9	4	0.05769	0.01394	0.04375	0.76921	0.538303	0.884634
RYR2	Non-Truncating	121	6	0	0.04959	0.0337	0.01589	0.330571	0	0.705784
SCN5A	Non-Truncating	304	4	4	0.01316	0.02318	-0.01002	-	-	-
SGCD	Non-Truncating	590	3	0	0.00508	0.00314	0.00194	0.376981	0	0.80174
TAZ	Non-Truncating	740	2	1	0.0027	0.00126	0.00144	0.661758	0	0.917995
TCAP	Non-Truncating	590	7	0	0.01186	0.00218	0.00968	0.818658	0.609725	0.915739
TMEM43	Non-Truncating	427	3	0	0.00703	0.0069	0.00013	0.019257	0	0.686245
TNNC1	Non-Truncating	156	3	0	0.01923	0.00054	0.01869	0.971534	0.906193	0.991362
TNNI3	Non-Truncating	1239	8	4	0.00646	0.00186	0.0046	0.710885	0.404784	0.859568
TNNT2	Non-Truncating	1254	36	31	0.02871	0.00214	0.02657	0.927929	0.89499	0.950536
TPM1	Non-Truncating	1111	19	14	0.0171	0.00084	0.01626	0.952006	0.918209	0.971837
TTR	Non-Truncating	121	0	0	0	0.00136	-0.00136	-	-	-
VCL	Non-Truncating	590	9	2	0.01525	0.00984	0.00541	0.357825	0	0.669215

## Sheet: Table S4C
Table S4C: Comparison of the frequency of rare variation (ExAC MAF < 0.0001) in clinical ARVC cases compared to ExAC controls. The case excess is the difference in frequency between the disease cases and the controls. The EF is the etiological fraction, the proportion of affected carriers where the variant caused the disease, as defined in the Methods. The ARVC data is solely from the OMGL clinic…
Gene	Variant Type	Cases	Variants	Path variants	Case freq.	ExAC freq.	Case Excess	EF	EF lower	EF upper
DES	All protein-altering	93	3	1	0.03226	0.00472	0.02754	0.857955	0.29078	0.953402
DSC2	All protein-altering	351	9	2	0.02564	0.00964	0.016	0.62963	0.180328	0.808795
DSG2	All protein-altering	354	17	12	0.04802	0.01298	0.03504	0.739583	0.545455	0.840764
DSP	All protein-altering	352	43	22	0.12216	0.03148	0.09068	0.766355	0.669967	0.831366
JUP	All protein-altering	94	8	0	0.08511	0.01196	0.07315	0.869792	0.6875	0.937107
LMNA	All protein-altering	93	0	0	0	0.00622	-0.00622	-	-	-
PKP2	All protein-altering	361	101	95	0.27978	0.01358	0.2662	0.964564	0.954463	0.972253
TMEM43	All protein-altering	94	0	0	0	0.0073	-0.0073	-	-	-
DES	Truncating	93	0	0	0	0.00036	-0.00036	-	-	-
DSC2	Truncating	351	2	2	0.0057	0.00026	0.00544	0.95351	0.58159	0.98913
DSG2	Truncating	354	5	5	0.01412	0.00072	0.0134	0.949673	0.836066	0.980171
DSP	Truncating	352	21	21	0.05966	0.0007	0.05896	0.988886	0.98	0.993644
JUP	Truncating	94	0	0	0	0.00018	-0.00018	-	-	-
LMNA	Truncating	93	0	0	0	0.00014	-0.00014	-	-	-
PKP2	Truncating	361	95	95	0.26316	0.00076	0.2624	0.997937	0.99694	0.99862
TMEM43	Truncating	94	0	0	0	0.0004	-0.0004	-	-	-
DES	Non-Truncating	93	3	1	0.03226	0.00436	0.0279	0.867374	0.342105	0.956541
DSC2	Non-Truncating	351	7	0	0.01994	0.00938	0.01056	0.534884	0	0.778271
DSG2	Non-Truncating	354	12	7	0.0339	0.01226	0.02164	0.646643	0.305556	0.801587
DSP	Non-Truncating	352	22	1	0.0625	0.03078	0.03172	0.52381	0.230769	0.691358
JUP	Non-Truncating	94	8	0	0.08511	0.0118	0.07331	0.871795	0.692308	0.938042
LMNA	Non-Truncating	93	0	0	0	0.00608	-0.00608	-	-	-
PKP2	Non-Truncating	361	6	0	0.01662	0.0128	0.00382	0.230769	0	0.651568
TMEM43	Non-Truncating	94	0	0	0	0.0069	-0.0069	-	-	-

## Sheet: Table S5A
Table S5A: Odds ratios and Fisher's Exact test results testing for significance of the excess of rare variation in HCM cases versus ExAC controls (Fisher's Exact test level of significance = 0.05, with Bonferroni correction for 14 tests = 0.0025). For cells with zero values, 0.5 was added to all cells before calculating the odds ratio (highlighted in green).
Gene	Variant Class	Cases with	Cases without	Controls with	Controls without	All Odds ratio	CI lower	CI upper	Fishers exact 2-sided
ACTC1	All protein-altering	22	4163	39	60159	8.15178	4.82921	13.7603	<0.0001
ACTN2	All protein-altering	10	1429	656	59732	0.637193	0.340481	1.19247	0.194146
ANKRD1	All protein-altering	4	803	214	60086	1.39863	0.518887	3.76994	0.54085
CSRP3	All protein-altering	11	2156	197	60450	1.56558	0.851717	2.87775	0.176643
FHL1	All protein-altering	14	1521	74	60194	7.48722	4.21941	13.2858	<0.0001
GLA	All protein-altering	27	3673	59	59345	7.39392	4.68346	11.673	<0.0001
LAMP2	All protein-altering	21	3269	119	59868	3.23186	2.02954	5.14643	<0.0001
MYBPC3	All protein-altering	1176	5003	929	46226	11.6963	10.6806	12.8086	<0.0001
MYH7	All protein-altering	869	5243	845	59626	11.6955	10.5951	12.9102	<0.0001
MYL2	All protein-altering	46	4139	107	60409	6.27452	4.43487	8.87727	<0.0001
MYL3	All protein-altering	37	4148	110	60491	4.90525	3.37531	7.12867	<0.0001
MYOZ2	All protein-altering	1	631	155	60281	0.616339	0.0861354	4.41019	1
NEXN	All protein-altering	8	624	448	58829	1.68352	0.833041	3.40229	0.158384
PLN	All protein-altering	7	2160	29	60446	6.75482	2.95575	15.4369	0.000202922
PRKAG2	All protein-altering	42	3931	307	57440	1.99904	1.4457	2.76418	0.000104257
TNNC1	All protein-altering	0	632	35	59121	1.31652	0.0806675	21.486	1
TNNI3	All protein-altering	135	5912	123	53733	9.97551	7.80176	12.7549	<0.0001
TNNT2	All protein-altering	119	5984	138	56786	8.18309	6.39447	10.472	<0.0001
TPM1	All protein-altering	66	4381	51	58676	17.3325	12.0116	25.0103	<0.0001
TTR	All protein-altering	2	630	85	60550	2.26144	0.555252	9.21042	0.226356
ACTC1	Truncating	0	4185	2	60196	2.87643	0.138065	59.9272	1
ACTN2	Truncating	1	1438	6	60380	6.99815	0.841943	58.1679	0.151989
ANKRD1	Truncating	1	806	31	60268	2.41207	0.328871	17.6911	0.346579
CSRP3	Truncating	3	2164	22	60625	3.82026	1.14255	12.7736	0.0536143
FHL1	Truncating	1	1534		60268	117.827	4.79776	2893.68	0.024837
GLA	Truncating	0	3700		59404
LAMP2	Truncating	13	3277		59986	494.168	29.3688	8315.01	<0.0001
MYBPC3	Truncating	566	5613	40	47113	118.769	86.0836	163.864	<0.0001
MYH7	Truncating	5	6107	29	60441	1.70638	0.660281	4.40984	0.23556
MYL2	Truncating	3	4182	14	60502	3.10012	0.890545	10.792	0.0932262
MYL3	Truncating	0	4185	2	60599	2.89569	0.138989	60.3284	1
MYOZ2	Truncating	0	632	12	60424	3.82131	0.225995	64.614	1
NEXN	Truncating	1	631	38	59239	2.47056	0.338671	18.0224	0.338828
PLN	Truncating	4	2163	4	60471	27.957	6.98717	111.861	<0.0001
PRKAG2	Truncating	2	3971	7	57740	4.15441	0.862728	20.0052	0.110312
TNNC1	Truncating	0	632	2	59154	18.705	0.897053	390.028	1
TNNI3	Truncating	6	6041	22	53834	2.43039	0.985064	5.99637	0.0570962
TNNT2	Truncating	11	6092	17	56906	6.04424	2.82983	12.9099	<0.0001
TPM1	Truncating	0	4447	2	58725	2.64083	0.126758	55.0183	1
TTR	Truncating	0	632	3	60631	13.6943	0.706595	265.405	1
ACTC1	Non-truncating	22	4163	37	60161	8.5927	5.06472	14.5782	<0.0001
ACTN2	Non-truncating	9	1430	650	59738	0.578421	0.298979	1.11904	0.117216
ANKRD1	Non-truncating	3	804	183	60117	1.22578	0.390866	3.8441	0.739774
CSRP3	Non-truncating	8	2159	175	60472	1.28042	0.629559	2.60418	0.418859
FHL1	Non-truncating	13	1522	74	60194	6.94785	3.84516	12.5541	<0.0001
GLA	Non-truncating	27	3673	59	59345	7.39392	4.68346	11.673	<0.0001
LAMP2	Non-truncating	8	3282	119	59868	1.22631	0.598856	2.51117	0.545351
MYBPC3	Non-truncating	610	5569	889	46266	5.7005	5.12341	6.34258	<0.0001
MYH7	Non-truncating	864	5248	816	59655	12.0358	10.8932	13.2984	<0.0001
MYL2	Non-truncating	43	4142	93	60423	6.74493	4.69253	9.69501	<0.0001
MYL3	Non-truncating	37	4148	108	60493	4.99625	3.43496	7.2672	<0.0001
MYOZ2	Non-truncating	1	631	143	60293	0.668192	0.0933328	4.78375	1
NEXN	Non-truncating	7	625	410	58867	1.60807	0.758649	3.40856	0.219233
PLN	Non-truncating	3	2164	25	60450	3.35213	1.01131	11.1111	0.0713004
PRKAG2	Non-truncating	40	3933	300	57447	1.94752	1.39803	2.71299	0.000225127
TNNC1	Non-truncating	0	632	33	59123	1.39516	0.0853875	22.7958	1
TNNI3	Non-truncating	129	5918	101	53755	11.6014	8.92928	15.0733	<0.0001
TNNT2	Non-truncating	108	5995	121	56803	8.45708	6.51549	10.9773	<0.0001
TPM1	Non-truncating	66	4381	49	58678	18.0406	12.4503	26.1408	<0.0001
TTR	Non-truncating	2	630	82	60553	2.34429	0.575255	9.55348	0.214993

## Sheet: Table S5B
Table S5B: Odds ratios and Fisher's Exact test results testing for significance of the excess of rare variation in DCM cases versus ExAC controls (Fisher's Exact test level of significance = 0.05, with Bonferroni correction for 48 tests = 0.001).For cells with zero values, 0.5 was added to all cells before calculating the odds ratio (highlighted in green).
Gene	Variant Class	Cases with	Cases without	Controls with	Controls without	All Odds ratio	CI lower	CI upper	Fishers exact 2-sided
ABCC9	All protein-altering	8	582	528	59925	1.56006	0.77242	3.15086	0.184657
ACTC1	All protein-altering	5	1098	39	60159	7.02431	2.76332	17.8557	0.00113471
ACTN2	All protein-altering	8	887	656	59732	0.821239	0.407684	1.65431	0.743971
ANKRD1	All protein-altering	0	426	214	60086	0.328398	0.0204402	5.27613	0.411886
CASQ2	All protein-altering	2	119	304	59650	3.29777	0.811542	13.4007	0.126849
CAV3	All protein-altering	0	121	83	60179	2.9659	0.182929	48.0872	1
CRYAB	All protein-altering	2	423	105	50387	2.26892	0.558203	9.22243	0.22479
CSRP3	All protein-altering	4	941	197	60450	1.30437	0.483709	3.51736	0.555943
CTF1	All protein-altering	1	589	28	60412	3.66311	0.497564	26.9681	0.245562
DES	All protein-altering	9	885	241	50887	2.14728	1.10018	4.19098	0.0429434
DSC2	All protein-altering	2	425	579	59485	0.48347	0.120229	1.94416	0.450869
DSG2	All protein-altering	3	424	774	58893	0.538367	0.172557	1.67967	0.387739
DSP	All protein-altering	32	395	1876	57744	2.4936	1.73423	3.58549	<0.0001
DTNA	All protein-altering	1	120	263	59956	1.89975	0.264437	13.648	0.412037
EMD	All protein-altering	1	589	98	58965	1.02153	0.142226	7.33716	0.626505
FHL1	All protein-altering	0	355	74	60194	1.1364	0.0702824	18.3745	1
FHL2	All protein-altering	1	424	184	59044	0.756819	0.105793	5.41411	1
GLA	All protein-altering	0	541	59	59345	0.920963	0.0568635	14.916	1
JUP	All protein-altering	2	423	669	55227	0.390315	0.0970922	1.56908	0.255036
LAMA4	All protein-altering	6	115	1363	58378	2.23464	0.981717	5.08659	0.0599005
LAMP2	All protein-altering	2	530	119	59868	1.89846	0.468089	7.69973	0.287769
LDB3	All protein-altering	11	729	653	57513	1.32898	0.729082	2.42248	0.375955
LMNA	All protein-altering	46	998	320	50946	7.33816	5.35346	10.0587	<0.0001
MYBPC3	All protein-altering	29	1132	929	46226	1.27474	0.876753	1.85339	0.200168
MYH6	All protein-altering	3	118	1487	58841	1.00602	0.319483	3.16788	1
MYH7	All protein-altering	69	1246	845	59626	3.9076	3.03797	5.02616	<0.0001
MYL2	All protein-altering	1	542	107	60409	1.04164	0.145126	7.4764	0.619243
MYL3	All protein-altering	0	543	110	60491	0.503619	0.0312624	8.11303	1
MYLK2	All protein-altering	2	119	448	56778	2.13003	0.524935	8.64301	0.245567
MYOZ2	All protein-altering	0	121	155	60281	1.59532	0.0987723	25.7667	1
NEXN	All protein-altering	5	151	448	58829	4.34817	1.77533	10.6496	0.00710269
PKP2	All protein-altering	7	420	793	57613	1.21087	0.571836	2.56401	0.528741
PLN	All protein-altering	4	1091	29	60446	7.64196	2.68193	21.7752	0.00270071
PRKAG2	All protein-altering	2	544	307	57440	0.687871	0.170819	2.76999	1
RBM20	All protein-altering	9	147	142	9906	4.27105	2.13558	8.5419	0.0005035
RYR2	All protein-altering	6	115	1871	51821	1.44506	0.635133	3.2878	0.320738
SCN5A	All protein-altering	7	297	1343	55077	0.966576	0.45592	2.04919	1
SGCD	All protein-altering	4	586	171	50554	2.018	0.746301	5.45669	0.143711
TAZ	All protein-altering	3	737	48	51273	4.34812	1.35127	13.9914	0.0359998
TCAP	All protein-altering	7	583	134	55099	4.93706	2.29903	10.6021	0.000794455
TMEM43	All protein-altering	3	424	439	59782	0.963521	0.308314	3.01113	1
TNNC1	All protein-altering	3	153	35	59121	33.121	10.0788	108.842	0.000140711
TNNI3	All protein-altering	8	1231	123	53733	2.83902	1.38553	5.81727	0.00978231
TNNT2	All protein-altering	36	1218	138	56786	12.1623	8.39109	17.6285	<0.0001
TPM1	All protein-altering	21	1090	51	58676	22.1658	13.2877	36.9757	<0.0001
TTN	All protein-altering	not assessed
TTR	All protein-altering	0	121	85	60550	2.91437	0.179786	47.2427	1
VCL	All protein-altering	13	577	604	58789	2.19294	1.25826	3.82192	0.0111003
ABCC9	Truncating	1	589	44	60408	2.33092	0.320604	16.9466	0.354171
ACTC1	Truncating	1	1102	2	60196	27.3122	2.47463	301.44	0.053015
ACTN2	Truncating	0	895	6	60380	5.18666	0.291954	92.1429	1
ANKRD1	Truncating	0	426	31	60268	2.24301	0.137027	36.716	1
CASQ2	Truncating	1	120	27	59926	18.4957	2.49316	137.211	0.054902
CAV3	Truncating	0	121	8	60254	29.1719	1.67437	508.249	1
CRYAB	Truncating	0	425	5	50486	10.7866	0.595483	195.388	1
CSRP3	Truncating	1	944	22	60625	2.91915	0.393062	21.6797	0.299307
CTF1	Truncating	0	590	4	60436	11.372	0.611546	211.468	1
DES	Truncating	2	892	16	51110	7.16228	1.64434	31.1969	0.0376292
DSC2	Truncating	0	427	16	60046	4.25635	0.254937	71.0628	1
DSG2	Truncating	0	427	43	59623	1.60311	0.0985271	26.0837	1
DSP	Truncating	12	415	42	59570	41.012	21.4362	78.4648	<0.0001
DTNA	Truncating	0	121	6	60213	38.1219	2.1357	680.47	1
EMD	Truncating	0	590	0	59063	Not computed
FHL1	Truncating	0	355	0	60268	Not computed
FHL2	Truncating	0	425	6	59222	10.7064	0.60216	190.36	1
GLA	Truncating	0	541	0	59404	Not computed
JUP	Truncating	0	425	10	55881	6.25387	0.365866	106.9	1
LAMA4	Truncating	0	121	60	59676	4.05921	0.249577	66.0204	1
LAMP2	Truncating	0	532	0	59986	Not computed
LDB3	Truncating	0	740	29	58135	1.33065	0.0812259	21.7989	1
LMNA	Truncating	16	1028	8	51257	99.7218	42.5822	233.535	<0.0001
MYBPC3	Truncating	0	1161	40	47113	0.500773	0.0307728	8.14922	1
MYH6	Truncating	0	121	76	60248	3.241	0.199745	52.5872	1
MYH7	Truncating	1	1314	29	60441	1.58613	0.215896	11.6529	0.475626
MYL2	Truncating	0	543	14	60502	3.83863	0.228689	64.4328	1
MYL3	Truncating	0	543	2	60599	22.2997	1.06928	465.06	1
MYLK2	Truncating	0	121	8	57216	27.701	1.58995	482.624	1
MYOZ2	Truncating	0	121	12	60424	19.8928	1.17118	337.887	1
NEXN	Truncating	1	155	38	59239	10.0576	1.37225	73.7141	0.0974532
PKP2	Truncating	0	427	43	58362	1.5692	0.0964433	25.532	1
PLN	Truncating	1	1094	4	60471	13.8188	1.54321	123.741	0.0858187
PRKAG2	Truncating	0	546	7	57740	7.04367	0.401771	123.487	1
RBM20	Truncating	0	156	2	10045	12.8377	0.61377	268.515	1
RYR2	Truncating	0	121	59	53629	3.7092	0.228013	60.3393	1
SCN5A	Truncating	3	301	34	56381	16.5276	5.0487	54.105	0.001035
SGCD	Truncating	1	589	10	50715	8.61036	1.10042	67.3724	0.119459
TAZ	Truncating	1	739	1	51320	69.4452	4.33937	1111.37	0.0282264
TCAP	Truncating	0	590	14	55219	3.22459	0.192126	54.1207	1
TMEM43	Truncating	0	427	24	60195	2.87364	0.174464	47.3323	1
TNNC1	Truncating	0	156	2	59154	75.5968	3.61447	1581.11	1
TNNI3	Truncating	0	1239	22	53834	0.965165	0.0585128	15.9203	1
TNNT2	Truncating	0	1254	17	56906	1.29605	0.0778937	21.5647	1
TPM1	Truncating	2	1109	2	58725	52.9531	7.45218	376.27	0.00201582
TTN	Truncating	67	393	501	58112	19.7747	15.0417	25.9971	<0.0001
TTR	Truncating	0	121	3	60631	71.2892	3.66256	1387.6	1
VCL	Truncating	4	586	19	59372	21.33	7.23415	62.8917	<0.0001
ABCC9	Non-truncating	7	583	484	59969	1.48768	0.702316	3.1513	0.248667
ACTC1	Non-truncating	4	1099	37	60161	5.91801	2.10573	16.6322	0.00622345
ACTN2	Non-truncating	8	887	650	59738	0.828903	0.411472	1.66981	0.743568
ANKRD1	Non-truncating	0	426	183	60117	0.384075	0.0238927	6.17401	0.643125
CASQ2	Non-truncating	1	120	277	59677	1.79534	0.24995	12.8955	0.429816
CAV3	Non-truncating	0	121	75	60187	3.2806	0.202162	53.2362	1
CRYAB	Non-truncating	2	423	100	50392	2.3826	0.585789	9.69083	0.209499
CSRP3	Non-truncating	3	942	175	60472	1.10049	0.350876	3.45159	0.755838
CTF1	Non-truncating	1	589	24	60416	4.27391	0.577219	31.6454	0.215657
DES	Non-truncating	7	887	225	50903	1.7854	0.839015	3.79928	0.124801
DSC2	Non-truncating	2	425	563	59501	0.497344	0.12367	2.00009	0.449148
DSG2	Non-truncating	3	424	731	58936	0.570451	0.182817	1.78	0.502095
DSP	Non-truncating	20	407	1834	57786	1.54831	0.985957	2.43142	0.0660123
DTNA	Non-truncating	1	120	257	59962	1.94429	0.270614	13.9692	0.404882
EMD	Non-truncating	1	589	98	58965	1.02153	0.142226	7.33716	0.626505
FHL1	Non-truncating	0	355	74	60194	1.1364	0.0702824	18.3745	1
FHL2	Non-truncating	1	424	178	59050	0.782409	0.109351	5.59818	1
GLA	Non-truncating	0	541	59	59345	0.920963	0.0568635	14.916	1
JUP	Non-truncating	2	423	659	55237	0.396309	0.0985803	1.59323	0.253308
LAMA4	Non-truncating	6	115	1303	58438	2.33994	1.0279	5.32671	0.0503123
LAMP2	Non-truncating	2	530	119	59868	1.89846	0.468089	7.69973	0.287769
LDB3	Non-truncating	11	729	624	57542	1.39144	0.763177	2.53692	0.277754
LMNA	Non-truncating	30	1014	312	50954	4.83178	3.30501	7.06386	<0.0001
MYBPC3	Non-truncating	29	1132	889	46266	1.33325	0.916767	1.93894	0.127753
MYH6	Non-truncating	3	118	1411	58917	1.06158	0.337106	3.34302	0.76232
MYH7	Non-truncating	68	1247	816	59655	3.98657	3.09338	5.13766	<0.0001
MYL2	Non-truncating	1	542	93	60423	1.19873	0.166783	8.61567	0.568431
MYL3	Non-truncating	0	543	108	60493	0.51292	0.031836	8.26381	1
MYLK2	Non-truncating	2	119	440	56786	2.16906	0.534525	8.80188	0.239339
MYOZ2	Non-truncating	0	121	143	60293	1.72907	0.107014	27.9374	1
NEXN	Non-truncating	4	152	410	58867	3.77837	1.39339	10.2456	0.0241077
PKP2	Non-truncating	7	420	750	57656	1.28124	0.604961	2.71354	0.511731
PLN	Non-truncating	3	1092	25	60450	6.64286	2.00264	22.0347	0.0131978
PRKAG2	Non-truncating	2	544	300	57447	0.704007	0.174808	2.83527	1
RBM20	Non-truncating	9	147	140	9908	4.33294	2.16592	8.66809	0.000456746
RYR2	Non-truncating	6	115	1812	51880	1.49381	0.656534	3.39886	0.307562
SCN5A	Non-truncating	4	300	1309	55111	0.561355	0.208997	1.50777	0.336088
SGCD	Non-truncating	3	587	161	50564	1.60509	0.51078	5.04387	0.441792
TAZ	Non-truncating	2	738	47	51274	2.95647	0.716785	12.1943	0.153769
TCAP	Non-truncating	7	583	120	55113	5.51445	2.5623	11.8679	0.000426161
TMEM43	Non-truncating	3	424	415	59805	1.01964	0.326197	3.1872	0.771146
TNNC1	Non-truncating	3	153	33	59123	35.1295	10.6602	115.766	0.000119554
TNNI3	Non-truncating	8	1231	101	53755	3.45883	1.68006	7.12087	0.00329273
TNNT2	Non-truncating	36	1218	121	56803	13.8753	9.52292	20.2168	<0.0001
TPM1	Non-truncating	19	1092	49	58678	20.8358	12.2264	35.5078	<0.0001
TTN	Non-truncating	not assessed
TTR	Non-truncating	0	121	82	60553	3.0205	0.186278	48.9775	1
VCL	Non-truncating	9	581	585	58808	1.55721	0.80212	3.02311	0.202347

[truncated: 10 more sheets: Table S5C, Table S6, Table S7, Table S8, Table S9, Table S10, Table S11, Table S12, Table S13, Table S14]
